# Supplementary material for: Risk factors for in-hospital mortality in laboratory-confirmed COVID-19 patients in the Netherlands: A competing risk survival analysis
Source: PLoS One. 2021 Mar 26;16(3):e0249231. doi: 10.1371/journal.pone.0249231 (PMC7997038; doi:10.1371/journal.pone.0249231)
Supplement: S1 Dataset — (CSV) [file pone.0249231.s004.csv]

age	sex	bmi	comorb_dm	comorb_cvd	comorb_cvd_hypertension	comorb_pulm_dis	immunocompromised	adm_anticoag	adm_ace_arb	xray_new	ct_sevscore_total	sympt_duration	sympt_fever	sympt_dyspnea	mews	adm_neutrotolymphorate	adm_ldh	adm_creat	adm_procalcitonin	adm_crp	adm_ferritin	adm_ddimer_new	ftime	status
51	male	28.6661291767446	No	No	No	No	0	No	0	Not done	NA	7	1	1	3	NA	463	124	NA	296	NA	1310	12	2
70	female	29.9042633296282	No	No	No	Yes	1	Yes	0	Not done	NA	7	0	1	3	4	334	284	NA	103	NA	860	7	1
76	male	29.2304421768708	No	Yes	Yes	No	1	Yes	1	Done, not susp	NA	1	0	0	4	6.85714285714286	206	128	NA	18	NA	440	11	1
67	female	26.2595847484332	No	Yes	Yes	No	0	Yes	0	Not done	NA	4	0	0	2	3.125	313	98	NA	40	NA	2350	5	1
75	male	39.2464678178964	Yes	Yes	Yes	No	1	Yes	1	Done, not susp	NA	NA	1	0	6	9.6	277	384	NA	80	NA	NA	8	2
86	male	24.2809753428405	No	Yes	Yes	No	0	No	0	Done, not susp	NA	NA	1	0	6	NA	204	216	NA	14	980	NA	20	1
87	male	NA	No	Yes	Yes	Yes	0	Yes	0	Not done	NA	2	1	1	5	6.88888888888889	194	152	NA	44	NA	NA	10	2
88	male	29.0659268067116	Yes	Yes	Yes	No	0	Yes	1	Not done	NA	NA	0	0	2	NA	NA	93	NA	53	NA	1090	10	2
71	male	NA	No	No	No	Yes	0	No	0	Not done	NA	7	1	1	5	NA	284	122	NA	26	NA	640	5	2
82	male	27.8001470536746	No	Yes	Yes	No	0	Yes	1	Not done	NA	2	1	1	7	NA	232	73	NA	29	NA	NA	15	2
56	male	28.0689181522291	Yes	No	No	No	0	No	0	Not done	NA	6	1	1	3	6.2	403	88	NA	63	NA	NA	39	0
27	male	27.680730986294	No	No	No	No	0	No	0	Not done	NA	NA	1	1	4	NA	587	87	NA	117	NA	1440	4	2
70	female	33.5175736961451	Yes	No	No	No	0	No	0	Done, not susp	NA	1	1	1	2	NA	NA	73	NA	73	NA	3480	13	2
77	male	24.649665446282	No	Yes	No	No	0	Yes	1	Not done	NA	NA	0	0	1	NA	NA	NA	NA	NA	NA	520	14	1
86	female	26.953125	No	Yes	Yes	No	0	No	1	Not done	NA	NA	0	0	2	3.28571428571429	311	62	NA	51	NA	1000	13	1
69	female	24.7409372871024	No	Yes	Yes	Yes	0	No	1	Done, not susp	NA	4	1	1	2	NA	296	50	NA	24	NA	770	4	1
82	male	NA	Yes	Yes	No	No	0	Yes	1	Not done	NA	1	1	0	3	8.22222222222222	220	83	NA	26	NA	1290	6	1
70	male	33.5640138408305	No	No	No	Yes	0	No	1	Done, susp	NA	5	1	1	7	NA	219	94	NA	52	NA	NA	14	1
89	male	28.4005479635136	No	Yes	Yes	No	1	Yes	1	Done, not susp	NA	3	1	0	4	6	214	177	NA	53	NA	NA	1	2
81	male	21.9138056975895	No	No	No	No	1	No	0	Not done	NA	7	1	1	5	NA	610	86	NA	253	NA	4001	18	1
34	female	25.5270807577934	Yes	No	No	No	0	No	0	Not done	NA	9	1	0	7	8.28571428571429	408	48	44	176	200	1360	4	2
88	female	NA	No	No	No	No	0	No	0	Not done	NA	0	0	0	3	NA	NA	65	NA	3	NA	NA	2	2
65	male	26.5091938574166	No	Yes	No	No	1	No	0	Done, susp	NA	6	1	1	2	20	521	84	NA	146	2113	970	21	2
53	male	28.4571397889876	No	No	No	No	0	No	0	Done, susp	NA	11	1	1	4	5.45454545454545	552	92	NA	105	1499	470	11	2
87	male	21.1570247933884	Yes	Yes	Yes	Yes	0	Yes	0	Not done	NA	NA	1	1	4	12.8	401	239	NA	45	129	630	3	1
68	female	30.0390625	No	Yes	Yes	Yes	1	Yes	1	Not done	NA	3	1	1	8	39	260	85	NA	164	713	820	2	1
75	female	21.6760856632957	No	No	No	No	1	Yes	0	Done, susp	NA	10	0	0	7	1.57142857142857	449	123	NA	129	49	2240	1	1
74	female	22.0278587625526	No	Yes	Yes	No	1	Yes	0	Not done	NA	7	1	0	5	3.84210526315789	336	122	NA	133	534	330	4	2
75	male	18.6644854253421	No	Yes	No	Yes	0	Yes	0	Not done	NA	7	1	1	3	22.125	540	126	NA	193	1175	3990	10	2
80	male	NA	No	Yes	Yes	Yes	0	Yes	1	Done, susp	NA	7	1	0	3	22.3333333333333	350	129	NA	132	1787	1260	19	2
76	male	31.9884215500945	Yes	Yes	Yes	No	0	Yes	1	Done, susp	NA	7	1	1	5	6.75	539	65	NA	134	719	370	10	1
64	female	NA	No	No	No	No	0	No	0	Not done	NA	7	1	0	2	6.25	297	74	NA	67	417	990	3	2
57	male	NA	No	No	No	No	0	No	0	Done, susp	NA	7	1	1	3	9.3	535	78	NA	91	670	1360	14	2
79	male	30.4866850321396	No	No	No	Yes	1	Yes	0	Done, susp	NA	0	0	1	7	4.73913043478261	392	93	NA	34	473	2060	4	2
84	male	NA	No	Yes	No	No	0	Yes	0	Done, susp	NA	7	0	1	5	18	549	98	NA	133	129	NA	5	1
67	female	31.4672216441207	No	Yes	No	Yes	1	Yes	0	Done, susp	NA	1	1	1	5	14.25	462	101	NA	48	159	1110	12	2
57	female	20.1994697639187	No	No	No	No	0	No	0	Done, susp	NA	11	1	0	4	3.25	491	71	NA	124	1377	770	8	2
76	male	19.6926652892562	No	Yes	No	Yes	0	Yes	0	Not done	NA	4	0	1	2	12.5	163	60	NA	63	14	390	2	2
67	female	25.0995015956112	Yes	Yes	Yes	No	0	Yes	0	Done, susp	NA	7	1	1	3	NA	490	54	NA	206	NA	2730	23	2
67	female	32.7673037190083	No	No	No	No	1	No	0	Not done	NA	NA	1	1	5	3	454	49	NA	81	NA	7750	56	1
90	male	27.5482093663912	No	Yes	Yes	No	0	Yes	0	Not done	NA	NA	1	1	3	NA	272	84	NA	70	NA	200	18	1
69	male	28.0248219851869	No	No	No	Yes	1	No	0	Not done	NA	NA	1	1	4	NA	496	81	NA	25	NA	1090	2	2
72	female	26.218820861678	No	No	No	No	0	No	0	Done, susp	NA	7	0	1	6	NA	518	86	NA	366	NA	2670	34	2
68	male	26.8687356599444	No	Yes	No	No	1	Yes	1	Done, not susp	NA	3	1	1	5	NA	1060	318	NA	194	NA	14470	5	1
60	female	NA	No	No	No	No	0	No	0	Done, susp	NA	7	1	0	6	4.88888888888889	619	67	NA	162	1953	NA	5	2
50	male	NA	Yes	Yes	Yes	No	0	Yes	1	Not done	NA	14	1	0	5	NA	254	59	NA	36	NA	NA	5	2
74	female	30.0914316577293	No	Yes	No	No	0	Yes	1	Done, susp	NA	8	1	1	2	NA	322	78	NA	62	NA	300	9	2
56	male	NA	No	No	No	No	0	No	0	Not done	NA	10	1	1	5	NA	231	107	NA	73	NA	NA	2	2
85	female	NA	No	No	No	No	0	No	0	Not done	NA	7	1	0	3	NA	340	79	NA	134	NA	NA	8	2
79	male	NA	No	Yes	Yes	Yes	1	No	0	Not done	NA	11	0	1	2	NA	410	62	NA	24	NA	NA	4	1
77	female	NA	Yes	Yes	Yes	Yes	0	Yes	1	Done, susp	NA	9	1	1	2	NA	373	60	NA	85	NA	NA	8	2
79	male	30.9304380760005	No	Yes	Yes	No	0	Yes	1	Done, susp	NA	6	1	1	3	6.5	468	105	NA	103	602	NA	4	1
84	male	NA	Yes	Yes	Yes	No	0	Yes	1	Done, susp	NA	7	0	1	4	NA	452	101	NA	51	NA	NA	0	1
81	male	26.4033454412258	No	Yes	Yes	No	0	Yes	1	Not done	NA	2	0	0	2	NA	209	109	NA	14	NA	920	2	2
73	male	NA	Yes	Yes	Yes	No	0	Yes	1	Not done	NA	4	1	1	6	22.75	396	88	NA	101	252	NA	5	1
33	female	NA	No	No	No	No	0	No	0	Not done	NA	0	1	0	NA	NA	NA	NA	NA	NA	NA	NA	0	0
74	male	NA	No	Yes	Yes	No	0	Yes	1	Done, susp	NA	6	0	0	4	4.16666666666667	216	141	NA	92	925	NA	4	1
80	male	NA	No	Yes	Yes	No	0	No	0	Done, susp	NA	6	1	0	7	8	1090	170	NA	59	2923	NA	13	1
71	male	38.6630475950006	Yes	Yes	Yes	No	0	Yes	1	Done, susp	NA	14	1	0	3	3.22222222222222	499	95	NA	169	233	NA	2	2
69	male	29.4029202445788	No	Yes	Yes	Yes	0	Yes	0	Done, susp	NA	NA	1	1	4	8.875	503	85	NA	68	2187	NA	16	2
70	male	NA	No	No	No	Yes	1	No	0	Not done	NA	10	1	1	3	13.1666666666667	272	76	NA	67	915	NA	5	2
73	female	NA	Yes	Yes	Yes	Yes	0	Yes	1	Done, susp	NA	7	1	1	2	1.75	256	104	NA	66	219	NA	8	1
77	male	22.7329771594535	No	Yes	Yes	Yes	0	Yes	1	Done, susp	NA	8	1	1	6	2.57142857142857	451	78	NA	22	1386	800	7	1
74	male	33.167950439955	Yes	Yes	Yes	No	0	Yes	1	Done, susp	NA	10	0	0	4	24	539	292	NA	37	1806	NA	5	2
35	male	31.8211702827087	No	No	No	Yes	0	No	0	Done, susp	NA	11	1	1	3	3.41666666666667	343	77	NA	29	1177	NA	4	2
75	male	25.3515413737155	Yes	Yes	Yes	No	0	Yes	1	Not done	NA	14	0	1	2	7.5	813	64	NA	30	2430	NA	35	1
82	female	29.3112947658402	Yes	Yes	Yes	No	0	Yes	1	Not done	NA	NA	1	1	5	7.58333333333333	438	50	NA	93	496	3610	10	2
78	male	28.3737024221453	No	No	No	Yes	0	Yes	1	Done, susp	NA	7	1	1	3	3.85714285714286	369	67	NA	81	91	NA	7	1
56	female	36.7536503057235	No	No	No	No	0	No	0	Not done	NA	9	1	1	6	3.66666666666667	475	63	NA	139	NA	NA	86	2
69	female	NA	No	No	No	No	0	No	0	Done, susp	NA	NA	1	1	2	5.5	352	64	NA	96	835	NA	4	2
71	male	27.9676284709314	Yes	Yes	No	No	0	No	1	Done, susp	NA	4	1	1	7	16	362	143	NA	133	238	1760	33	0
79	female	36.4524915878865	No	No	No	Yes	1	No	0	Not done	NA	0	1	1	3	12	383	77	NA	49	714	NA	5	1
81	male	28.719723183391	Yes	Yes	Yes	Yes	0	Yes	1	Not done	NA	11	1	1	3	12.3333333333333	449	92	NA	83	347	NA	0	0
71	male	24.7842575173938	No	No	No	No	0	No	0	Done, susp	NA	NA	1	0	4	40	446	103	NA	296	925	1260	22	1
78	female	NA	No	Yes	Yes	No	0	Yes	1	Done, susp	NA	9	1	0	3	7.2	369	75	NA	100	731	NA	3	1
76	male	29.3847566574839	No	Yes	No	No	0	Yes	1	Done, susp	NA	5	1	1	2	6.77777777777778	588	147	NA	132	600	NA	6	1
84	male	NA	No	Yes	No	No	0	No	1	Done, susp	NA	6	1	1	6	22.3333333333333	800	266	NA	223	5171	NA	4	1
77	female	NA	No	Yes	Yes	Yes	0	Yes	1	Done, susp	NA	2	1	1	6	5.5	430	58	NA	120	288	NA	5	1
69	male	26.0234271223282	No	Yes	Yes	No	0	No	1	Not done	NA	11	1	1	5	2.63636363636364	399	149	NA	63	950	NA	9	2
77	male	28.6851211072664	Yes	Yes	Yes	No	0	No	1	Done, susp	NA	NA	1	1	2	13.5	262	75	NA	146	793	NA	4	2
42	male	NA	No	No	No	No	0	No	0	Not done	NA	NA	1	1	6	17.4	393	77	NA	101	462	NA	3	2
69	male	NA	No	Yes	Yes	Yes	1	Yes	0	Not done	NA	7	1	1	5	16.125	341	81	NA	185	70	NA	35	2
69	male	NA	No	Yes	Yes	No	0	Yes	0	Not done	NA	NA	1	0	8	5.6	234	81	NA	170	176	NA	5	1
42	male	NA	No	No	No	No	1	No	0	Done, susp	NA	12	1	1	8	5.80952380952381	385	67	NA	213	968	NA	22	2
78	male	27.458654210327	No	Yes	Yes	No	1	Yes	0	Not done	NA	NA	1	0	2	1.11428571428571	246	77	NA	148	344	NA	8	1
29	female	40.7454648526077	Yes	No	No	Yes	0	No	0	Done, susp	NA	NA	1	1	6	6.64285714285714	493	56	NA	140	684	NA	13	2
68	female	27.0992510068125	No	Yes	Yes	Yes	0	No	1	Done, susp	NA	10	1	0	4	16.5	278	55	NA	132	309	NA	2	2
90	male	25.4367346938776	No	Yes	No	Yes	0	No	0	Done, susp	NA	NA	1	1	5	4.78571428571429	204	82	NA	57	357	NA	8	2
70	male	NA	No	No	No	No	0	No	0	Done, susp	NA	10	1	1	3	8.16666666666667	449	77	NA	66	1609	NA	75	0
75	female	NA	No	Yes	Yes	No	1	No	0	Done, susp	NA	7	1	1	4	10.25	NA	47	NA	184	1244	NA	30	2
72	male	26.5668397536529	No	Yes	No	No	0	Yes	0	Done, susp	NA	7	1	1	2	19.75	330	93	NA	270	1208	NA	32	2
59	female	NA	No	No	No	No	0	No	0	Not done	NA	14	1	1	1	10.4	517	51	NA	162	634	NA	22	2
64	female	NA	Yes	Yes	Yes	No	0	No	1	Not done	NA	1	1	1	6	4.6	198	90	NA	44	40	NA	6	2
70	female	NA	No	No	No	Yes	0	No	0	Not done	NA	9	1	1	5	3.63636363636364	211	59	NA	142	315	NA	21	2
67	male	NA	No	Yes	Yes	No	0	Yes	1	Done, susp	NA	NA	1	0	4	7.07692307692308	395	78	NA	117	1581	NA	11	1
77	male	24.1638321995465	No	Yes	No	No	0	Yes	0	Done, susp	NA	12	1	1	3	12.8	NA	45	NA	190	658	NA	54	2
79	female	36.4019121968335	No	Yes	Yes	Yes	0	Yes	1	Done, susp	NA	5	0	1	4	8.5	335	162	NA	40	665	NA	3	1
78	female	NA	No	Yes	No	No	0	Yes	0	Done, susp	NA	NA	0	1	4	5.05882352941176	411	71	NA	103	1681	NA	9	1
65	male	NA	No	No	No	Yes	0	Yes	1	Not done	NA	12	1	1	3	2.44444444444444	195	73	NA	92	437	3970	2	2
63	male	NA	No	Yes	Yes	No	0	No	0	Done, not susp	NA	6	1	0	4	7.22222222222222	477	92	NA	135	2184	1720	26	2
68	male	31.1836734693878	No	Yes	Yes	No	0	No	1	Not done	NA	12	1	1	7	5	NA	89	NA	47	1927	NA	59	2
65	female	NA	No	Yes	Yes	Yes	0	No	1	Done, susp	NA	9	1	1	2	6	475	59	NA	169	2208	NA	6	0
59	male	NA	No	No	No	Yes	0	No	0	Done, not susp	NA	NA	0	0	8	NA	904	95	NA	3	NA	NA	4	2
67	female	NA	Yes	No	No	No	0	No	1	Done, susp	NA	7	1	1	3	1.6	567	75	NA	70	2158	NA	24	2
75	male	NA	No	No	No	No	0	No	0	Done, susp	NA	6	1	1	3	11.375	NA	91	NA	174	1396	NA	9	2
76	male	25.4326859558726	Yes	Yes	Yes	Yes	0	No	1	Done, susp	NA	NA	1	0	3	8.75	364	84	NA	118	1162	NA	8	2
69	female	NA	No	No	No	No	0	No	0	Done, susp	NA	NA	1	0	6	7.1	346	67	NA	43	1318	NA	5	2
61	male	NA	No	No	No	Yes	1	No	0	Done, susp	NA	11	1	1	2	4.3	514	64	NA	99	6489	490	3	2
85	female	27.2680055401662	Yes	Yes	Yes	No	0	No	1	Done, susp	NA	7	1	0	3	4.76923076923077	367	126	NA	92	817	NA	12	2
71	male	27.7176852352623	No	No	No	No	1	No	1	Not done	NA	4	1	1	4	7	NA	140	NA	68	489	1170	12	1
86	male	NA	No	No	No	No	0	No	0	Done, susp	NA	3	1	1	8	6.3	281	131	NA	54	91	NA	1	1
55	male	21.9713358572201	No	No	No	Yes	1	Yes	1	Done, susp	NA	NA	0	1	4	20	369	76	NA	158	236	NA	26	1
64	male	29.5323772761197	No	Yes	Yes	No	0	No	0	Done, susp	NA	7	1	1	5	5.55555555555556	360	67	NA	102	421	NA	8	1
78	male	NA	Yes	Yes	No	Yes	1	Yes	0	Done, susp	NA	7	1	0	2	5.22222222222222	387	88	NA	6.1	551	NA	4	1
70	male	36.451849723898	No	Yes	Yes	No	0	No	0	Done, susp	NA	NA	1	0	5	7.28571428571429	431	85	NA	163	1332	NA	9	0
78	female	24.0054869684499	No	No	No	Yes	0	Yes	0	Not done	NA	4	1	1	3	45	239	55	NA	52	151	NA	2	1
77	male	29.757785467128	No	Yes	No	Yes	0	Yes	1	Done, susp	NA	7	1	1	4	21.3333333333333	532	191	NA	64	3195	1470	1	1
66	female	30.078125	Yes	Yes	No	No	1	No	0	Done, susp	NA	7	1	1	5	2	299	99	NA	32	117	NA	0	2
84	male	34.2560553633218	Yes	Yes	No	Yes	0	Yes	0	Done, susp	NA	7	0	1	5	5.44444444444444	278	78	NA	48	484	NA	9	1
81	female	28.2509698094114	Yes	Yes	Yes	No	0	No	0	Not done	NA	7	0	1	3	3.44444444444444	280	49	NA	170	221	NA	5	1
80	male	NA	Yes	Yes	Yes	No	0	Yes	1	Not done	NA	NA	1	1	5	3.84615384615385	461	110	NA	58	1663	NA	3	1
63	male	NA	Yes	Yes	No	No	0	No	1	Done, susp	NA	10	1	1	3	4.85714285714286	417	80	NA	115	710	NA	3	2
70	male	31.7082837891399	No	No	No	No	0	No	0	Done, susp	NA	14	1	1	5	13.2	429	89	NA	172	656	NA	18	2
83	male	25.9259259259259	NA	NA	NA	NA	NA	No	0	Not done	NA	7	1	0	5	4.18181818181818	246	90	NA	42	372	NA	19	1
83	male	NA	No	Yes	Yes	Yes	0	No	1	Done, susp	NA	4	1	1	2	5.3	346	157	NA	61	944	820	8	1
78	male	NA	No	No	No	No	1	No	0	Not done	NA	3	0	1	2	3.09090909090909	537	116	NA	41	1470	NA	16	1
68	male	NA	Yes	No	No	No	0	No	0	Done, susp	NA	NA	1	1	3	5.63636363636364	685	94	NA	150	2036	NA	8	2
75	female	NA	Yes	Yes	Yes	No	0	Yes	1	Done, not susp	NA	NA	1	1	3	27.4	312	55	NA	179	312	4000	2	2
66	male	NA	No	Yes	No	Yes	1	Yes	0	Not done	NA	8	1	1	7	5.1	527	90	NA	107	586	760	3	1
55	male	NA	No	No	No	No	0	No	0	Done, susp	NA	9	1	1	4	13	303	77	NA	35	944	NA	4	2
63	female	29.3847566574839	No	No	No	No	0	No	0	Done, susp	NA	10	1	1	2	13.3333333333333	895	56	NA	239	2901	NA	42	2
57	male	33.0294622803541	No	No	No	No	0	No	0	Done, susp	NA	14	1	1	4	7.28571428571429	637	68	NA	180	1489	NA	26	2
52	male	NA	No	No	No	Yes	0	No	0	Done, susp	NA	14	1	1	3	2.11111111111111	359	74	NA	122	1487	650	1	2
68	female	NA	No	No	No	No	0	No	0	Done, susp	NA	10	1	0	3	3	414	86	NA	106	1480	1790	6	2
73	female	20.147971991016	No	No	No	No	1	No	0	Done, susp	16	5	1	1	3	0.476720647773279	376	107	NA	92	235	2040	13	2
74	male	NA	Yes	Yes	Yes	No	0	Yes	0	Not done	NA	7	1	0	3	6.8	210	93	NA	166	637	220	8	2
62	male	NA	No	Yes	Yes	No	0	No	1	Done, susp	NA	12	1	1	4	7.38461538461538	829	182	1.3	296	2086	4001	25	2
70	male	27.4405991735537	No	No	No	No	0	No	0	Done, susp	NA	13	1	1	6	13	527	84	NA	157	970	1550	8	2
58	male	29.6044516323566	No	Yes	No	No	1	Yes	0	Not done	9	5	1	1	6	3.125	265	80	NA	22	875	NA	2	2
82	female	25.8829639889197	Yes	No	No	No	0	No	0	Not done	NA	14	0	0	7	14.5714285714286	380	108	NA	140	581	3330	4	2
80	male	NA	No	Yes	Yes	No	0	Yes	1	Done, susp	NA	14	1	0	2	15.5	461	132	NA	335	2186	1060	8	2
79	male	34.6626518679318	Yes	Yes	Yes	No	0	Yes	1	Done, susp	NA	14	1	1	5	8.42857142857143	185	139	NA	19	176	700	1	2
84	male	NA	No	Yes	No	No	1	Yes	1	Done, susp	NA	14	0	1	3	15	894	141	NA	145	2343	2810	1	1
53	female	NA	Yes	Yes	Yes	Yes	0	No	0	Not done	NA	7	1	1	3	5.125	359	68	NA	49	722	930	23	2
67	female	29.3359375	No	No	No	No	0	No	0	Done, susp	17	10	1	1	3	5.2	368	52	NA	164	557	2390	7	2
69	female	NA	Yes	Yes	Yes	No	0	Yes	0	Done, susp	NA	10	1	1	7	3.1	357	66	NA	117	474	720	16	2
53	female	33.3288263926447	No	No	No	No	1	No	0	Done, susp	NA	NA	1	0	4	6.3	440	59	NA	158	767	410	59	2
82	male	30.8462766729569	No	No	No	Yes	1	No	0	Done, susp	NA	8	1	0	4	4.625	380	87	NA	79	353	920	4	1
52	male	NA	No	No	No	No	0	No	0	Done, susp	NA	13	1	1	4	5.28571428571429	592	66	NA	120	590	NA	3	2
71	female	NA	No	No	No	No	1	No	0	Done, susp	NA	21	1	1	3	0.163498098859316	388	74	NA	88	916	NA	8	2
57	male	NA	No	No	No	No	0	No	0	Done, susp	NA	28	1	1	2	1.05263157894737	NA	116	NA	13	825	380	3	2
82	male	NA	No	Yes	Yes	No	0	Yes	0	Done, susp	NA	0	0	0	5	13	433	120	NA	14	1607	NA	9	2
73	female	34.1123530265641	Yes	No	No	Yes	1	No	0	Done, susp	NA	7	1	0	3	2.25	402	67	NA	72	402	NA	7	2
71	male	38.8723634396971	Yes	Yes	Yes	No	0	Yes	1	Not done	9	7	1	1	3	10	364	179	NA	233	483	NA	7	2
72	male	28.3506036045279	Yes	Yes	Yes	No	1	No	1	Done, not susp	NA	1	1	0	4	32.25	550	640	NA	74	1081	1130	5	1
76	male	24.6097337006428	No	Yes	No	No	1	Yes	0	Done, susp	13	21	1	1	6	7.2	552	87	NA	78	2578	NA	8	2
55	female	33.3947130239381	Yes	No	No	Yes	1	No	0	Not done	NA	2	1	0	2	7.55555555555556	306	65	NA	45	365	650	7	2
57	female	NA	No	Yes	Yes	Yes	1	No	1	Not done	NA	8	0	1	4	1.16666666666667	287	73	NA	25	232	0	1	2
84	male	NA	No	Yes	Yes	No	0	No	1	Done, susp	NA	21	1	0	5	9.57142857142857	571	130	NA	128	1162	NA	7	2
74	female	29.7520661157025	No	Yes	Yes	Yes	0	No	1	Not done	NA	7	1	1	6	6.1	547	101	NA	99	1827	4001	31	2
85	male	NA	No	Yes	Yes	No	0	Yes	1	Done, susp	NA	7	1	0	8	4	404	69	NA	102	1533	NA	7	2
65	female	NA	Yes	Yes	No	No	0	Yes	1	Not done	NA	10	0	1	2	3.14285714285714	396	72	NA	109	1151	0	1	2
67	female	46.6753688540801	Yes	No	No	No	0	No	1	Done, susp	15	7	1	1	2	6.5	453	84	NA	117	873	1560	7	2
73	male	28.3848021613488	No	Yes	No	No	0	Yes	0	Done, susp	NA	10	1	1	3	7.3	642	50	NA	156	1673	550	11	2
71	female	NA	Yes	Yes	Yes	No	0	Yes	1	Not done	NA	7	1	0	6	11.75	397	114	NA	25	388	NA	10	2
78	male	23.0530612244898	No	Yes	Yes	No	0	Yes	1	Not done	NA	10	1	1	3	11.2	434	88	NA	113	2153	900	2	2
58	male	36.8979591836735	No	Yes	No	Yes	0	No	1	Not done	NA	15	0	1	2	6.625	472	110	NA	60	111	980	4	2
49	male	30.5985301266836	No	No	No	No	0	No	0	Done, susp	NA	11	1	1	9	10.375	565	86	NA	151	2188	2210	9	2
78	male	26.0145681581686	No	Yes	Yes	No	1	No	0	Done, susp	NA	10	1	0	5	12.5	335	146	NA	137	3625	1170	7	1
85	female	NA	No	Yes	Yes	No	0	Yes	0	Done, not susp	NA	5	1	1	6	1	249	64	NA	39	144	NA	10	2
79	male	NA	No	Yes	Yes	Yes	0	Yes	1	Done, susp	NA	7	1	0	3	2	361	81	NA	93	361	NA	4	1
38	female	NA	No	No	No	No	0	No	0	Not done	NA	5	1	1	4	1.8695652173913	197	72	NA	17	312	300	1	2
77	male	NA	No	No	No	No	0	No	0	Not done	NA	7	0	1	8	5.71428571428571	361	67	NA	114	409	540	9	2
77	male	NA	Yes	Yes	Yes	No	0	Yes	1	Done, susp	NA	3	1	1	4	3.75	468	110	NA	93	927	1670	12	2
68	female	NA	No	No	No	No	0	No	0	Done, susp	NA	7	1	1	3	2.58333333333333	449	48	NA	43	606	470	29	2
77	male	NA	No	Yes	Yes	Yes	0	Yes	1	Done, susp	NA	10	0	0	8	11	459	83	NA	40	2705	2070	13	2
80	male	30.8641975308642	No	Yes	No	Yes	1	Yes	1	Not done	NA	NA	1	0	4	13.3333333333333	814	87	NA	229	2762	NA	3	1
84	female	NA	Yes	Yes	Yes	No	0	Yes	0	Done, not susp	NA	2	0	0	3	10.3846153846154	195	163	NA	4	7	740	3	2
78	male	22.0761245674741	No	Yes	Yes	Yes	0	Yes	1	Done, not susp	NA	7	1	0	5	14.4285714285714	406	127	NA	53	1134	780	5	2
67	male	29.218407596786	No	Yes	Yes	No	0	Yes	0	Done, susp	NA	7	0	0	2	4.86666666666667	617	72	NA	147	1245	670	61	2
74	male	NA	Yes	Yes	No	No	0	Yes	0	Done, susp	NA	7	0	0	3	13.5	499	75	NA	131	1058	700	14	2
76	female	NA	No	Yes	Yes	No	0	No	1	Not done	NA	10	0	1	3	4.27272727272727	321	60	NA	74	632	700	26	2
61	male	22.6346763241286	No	Yes	Yes	No	0	No	1	Done, susp	NA	6	1	0	4	16.5	NA	58	NA	106	929	1790	28	2
52	male	35.0765306122449	Yes	No	No	Yes	0	No	0	Done, susp	NA	7	1	0	4	2.45454545454545	324	92	NA	110	72	320	5	2
70	female	NA	No	Yes	Yes	No	0	Yes	0	Done, susp	NA	7	0	0	6	1.875	312	114	NA	85	450	790	10	2
72	male	22.8395061728395	No	Yes	Yes	Yes	0	Yes	1	Done, susp	NA	14	0	1	3	4.09090909090909	455	86	NA	63	543	980	1	2
69	male	NA	No	Yes	Yes	Yes	0	Yes	1	Not done	NA	NA	0	1	4	3.35714285714286	314	115	NA	114	1735	1200	4	2
58	male	NA	No	No	No	No	1	No	0	Not done	NA	1	1	0	6	9	509	92	NA	119	5150	0	2	1
76	male	25.6489176156766	Yes	Yes	Yes	No	0	Yes	1	Not done	NA	5	1	1	3	9.33333333333333	498	108	NA	171	1120	4000	1	0
44	female	NA	Yes	Yes	Yes	Yes	0	Yes	1	Not done	NA	2	1	1	3	13.2857142857143	566	75	NA	205	262	1260	9	2
75	female	NA	Yes	Yes	No	No	0	No	0	Not done	NA	7	0	1	4	16.25	579	69	NA	57	368	2530	2	1
61	male	NA	Yes	Yes	No	No	0	Yes	1	Not done	NA	NA	1	1	4	7.71428571428572	339	95	NA	139	476	530	7	2
83	male	NA	Yes	Yes	No	No	0	Yes	0	Done, susp	NA	8	1	0	3	4.53846153846154	838	82	NA	121	2966	1470	3	1
74	male	NA	No	No	No	No	0	No	0	Not done	NA	10	1	0	9	30.3333333333333	379	78	0.48	174	986	780	7	1
74	male	31.6990701606086	No	Yes	Yes	No	0	Yes	0	Done, susp	NA	NA	0	1	3	14.6666666666667	483	67	NA	138	997	4001	4	1
73	male	23.9912128569777	No	Yes	Yes	No	0	No	0	Not done	NA	NA	1	0	4	9.88888888888889	375	107	NA	160	1414	1660	9	2
72	male	NA	Yes	No	No	No	0	No	1	Done, susp	NA	NA	1	0	5	14	429	117	NA	95	611	810	2	2
75	male	25.0284055043555	No	Yes	Yes	No	1	No	0	Not done	NA	10	1	0	5	2.58333333333333	673	81	NA	197	1689	2380	7	2
77	male	27.1669192713546	No	Yes	Yes	No	1	Yes	1	Not done	NA	7	1	1	6	3.15384615384615	205	88	NA	121	358	310	22	2
69	male	24.5351239669421	No	Yes	Yes	No	1	Yes	1	Done, susp	NA	9	1	1	5	3.22222222222222	410	77	NA	54	599	2360	3	2
89	female	NA	No	Yes	Yes	No	0	Yes	0	Not done	NA	4	0	0	6	5.83333333333333	248	225	NA	29	1727	0	4	2
84	male	30.4218496484586	No	Yes	Yes	Yes	0	Yes	1	Done, susp	NA	18	1	1	5	4.38095238095238	568	57	NA	220	297	1930	9	1
78	male	NA	No	Yes	Yes	Yes	0	Yes	0	Done, susp	NA	7	1	1	7	43	600	138	NA	265	1214	1280	3	1
60	male	NA	No	No	No	No	0	No	0	Done, susp	NA	7	1	0	6	4.18181818181818	489	88	NA	104	1979	780	26	1
87	male	24.5674070247934	No	Yes	Yes	Yes	0	Yes	0	Not done	NA	NA	1	1	3	4.4	302	148	NA	43	252	940	28	2
86	male	26.9768387210022	No	Yes	No	No	0	Yes	1	Done, susp	NA	21	1	1	5	13.25	406	72	NA	179	641	0	3	1
82	male	31.0019841269841	No	Yes	No	No	1	Yes	1	Done, susp	NA	7	1	1	3	6.44444444444444	328	199	0.12	70	2067	240	6	1
79	male	20.2240878873943	No	No	No	No	0	No	0	Done, susp	NA	5	1	0	2	6.57142857142857	358	99	NA	112	316	3660	4	2
78	male	NA	No	No	No	No	0	No	0	Not done	NA	3	1	1	4	3.4	362	91	NA	76	1156	0	25	2
86	female	NA	No	Yes	Yes	No	1	No	0	Done, susp	NA	7	1	0	3	16.2857142857143	420	102	NA	190	1167	3550	7	2
86	male	29.0437089892072	No	Yes	Yes	Yes	0	Yes	0	Done, susp	NA	14	0	1	2	6	420	139	NA	159	468	3170	3	1
67	male	29.0437089892072	No	No	No	No	0	Yes	0	Done, not susp	NA	6	1	0	7	5.44444444444444	841	142	NA	168	2902	720	28	1
83	male	NA	No	No	No	No	0	No	0	Done, susp	NA	6	1	1	2	12	336	90	1.7	246	1135	980	10	2
76	male	25.2501352082207	No	No	No	No	0	No	0	Done, susp	NA	7	0	1	6	34.5	198	88	3.56	103	90	2600	8	1
68	female	NA	Yes	Yes	Yes	No	0	Yes	1	Done, not susp	NA	NA	1	0	2	4.66666666666667	190	59	NA	8	50	460	1	2
76	male	22.9209710743802	No	No	No	No	0	No	0	Not done	NA	NA	0	1	3	4.9	437	72	NA	217	1463	1740	4	2
73	male	32	Yes	Yes	Yes	Yes	0	Yes	1	Not done	NA	7	1	1	4	4.5	335	236	NA	67	1360	2260	8	2
79	male	NA	No	Yes	No	No	1	Yes	0	Done, susp	NA	6	1	1	1	23.5	527	79	NA	55	659	280	12	2
46	female	NA	No	No	No	No	0	No	0	Done, not susp	NA	7	0	1	4	5.13636363636364	173	76	NA	0	135	210	3	2
80	male	25.4390495867769	No	Yes	Yes	Yes	0	Yes	1	Done, susp	NA	7	1	0	5	4.85714285714286	227	159	0.24	78	310	2140	5	2
81	male	NA	Yes	No	No	No	1	Yes	0	Done, susp	NA	5	1	0	7	18.6666666666667	515	176	3.43	102	510	NA	6	1
73	female	NA	No	Yes	Yes	No	0	No	1	Done, susp	NA	5	0	1	4	4.18181818181818	318	63	NA	132	285	1090	3	2
71	female	35.7081024930748	No	No	No	Yes	1	No	0	Not done	NA	NA	0	1	4	10.375	703	61	0.12	66	495	1600	15	2
47	female	30.4779662232421	No	Yes	Yes	No	0	No	0	Done, susp	NA	7	1	1	7	2	1150	57	0.07	221	3216	NA	95	0
49	female	23.5078053259871	No	No	No	No	0	No	0	Not done	NA	8	1	1	7	6.88888888888889	249	43	NA	66	488	930	1	2
81	male	27.2791838842975	No	Yes	Yes	No	1	Yes	0	Not done	NA	7	1	0	6	4.3	320	192	0.32	85	435	0	1	2
73	female	48.3343248066627	Yes	Yes	Yes	No	0	Yes	1	Done, susp	NA	19	0	1	4	4	NA	53	NA	26	36	NA	3	2
88	female	28.353057199211	Yes	Yes	Yes	Yes	0	Yes	0	Done, not susp	NA	7	1	1	2	6.125	372	71	0.33	183	411	1490	2	1
75	female	27.7551020408163	Yes	Yes	Yes	No	0	No	0	Done, susp	NA	7	1	1	5	5	561	48	0.2	223	760	740	15	2
73	male	33.7709885115516	Yes	Yes	Yes	No	0	Yes	1	Done, susp	NA	10	1	1	4	5.88235294117647	616	106	0.3	109	2304	1300	10	1
79	male	NA	No	No	No	No	0	No	0	Not done	NA	2	0	1	5	12.3333333333333	525	58	0.19	177	1443	4001	5	2
65	male	27.0679012345679	Yes	Yes	Yes	No	1	No	0	Done, susp	NA	1	1	1	5	18	496	66	0.36	108	11105	1150	4	1
67	male	NA	No	Yes	No	No	0	No	0	Not done	NA	2	1	1	8	6.16666666666667	209	91	NA	150	661	970	6	1
60	male	NA	No	Yes	Yes	No	0	No	1	Done, susp	NA	7	1	1	4	3.46666666666667	297	77	0.12	85	606	610	5	2
66	female	NA	Yes	No	No	No	1	No	0	Done, susp	NA	6	1	1	3	6.71428571428572	467	53	0.1	91	582	940	5	2
88	male	NA	No	Yes	Yes	No	0	No	0	Done, susp	NA	14	1	0	2	21.25	336	62	0.21	86	860	1080	1	2
82	male	30.6689049586777	No	Yes	No	No	0	Yes	0	Done, susp	NA	2	0	1	3	14	368	81	0.09	105	342	4001	4	1
76	male	21.8470085203333	Yes	Yes	No	Yes	1	Yes	1	Not done	NA	NA	0	1	4	7.33333333333333	334	69	NA	65	1341	NA	13	2
84	male	15.5428571428571	No	Yes	No	Yes	0	Yes	0	Not done	NA	14	1	0	3	10.4166666666667	151	57	0.38	46	45	720	1	2
76	male	24.6416982152515	No	Yes	No	Yes	0	Yes	0	Not done	NA	7	1	1	7	8.76923076923077	225	86	0.12	190	389	1670	3	1
69	male	26.4235698242833	Yes	Yes	Yes	Yes	0	No	0	Done, susp	NA	NA	1	1	6	5.92307692307692	637	131	1.22	204	565	4001	60	2
46	male	NA	No	No	No	No	0	No	0	Done, susp	NA	8	1	1	4	5.8	283	81	0.22	72	4319	390	4	2
79	male	31.8339100346021	Yes	Yes	Yes	No	0	Yes	1	Not done	NA	2	1	1	6	8.66666666666667	235	123	0.16	76	64	480	3	2
70	male	26.8518518518519	Yes	Yes	Yes	No	0	Yes	1	Not done	NA	6	1	1	2	3.6875	271	126	0.48	84	306	1610	2	2
76	male	NA	No	Yes	No	No	0	Yes	0	Done, susp	NA	NA	0	0	4	5	404	94	0.12	113	1764	470	2	1
53	male	30.7942106883906	Yes	Yes	Yes	No	0	No	1	Done, susp	NA	9	1	1	3	10.875	646	68	0.18	217	2130	NA	29	2
71	female	NA	No	Yes	Yes	No	0	Yes	1	Done, susp	NA	7	1	1	3	6.55555555555556	466	98	0.04	94	878	1150	10	2
80	male	24.7251829329413	No	Yes	Yes	No	0	Yes	1	Done, not susp	NA	NA	1	0	8	11.3333333333333	557	127	0.24	173	1209	920	5	1
71	male	28.0428165931398	No	Yes	No	Yes	0	No	1	Done, susp	NA	10	1	1	3	19.75	557	74	0.03	117	1845	1190	20	2
73	male	24.1516725033209	No	Yes	Yes	No	0	Yes	1	Done, not susp	NA	6	1	0	4	6.09090909090909	503	48	0.05	81	1470	4001	7	2
73	female	30.4779662232421	No	Yes	No	Yes	0	Yes	1	Not done	NA	14	1	1	5	4.75	518	92	0.08	47	759	320	4	2
83	female	NA	No	No	No	Yes	0	No	0	Not done	NA	14	1	1	2	9.33333333333333	333	57	0.14	107	865	2340	2	1
62	male	25.7543239489963	No	Yes	Yes	No	0	No	1	Not done	NA	14	1	1	5	6.71428571428572	233	94	0.05	61	413	350	1	2
82	male	29.1945461431637	No	No	No	No	0	No	0	Done, susp	NA	4	0	1	1	15.6363636363636	453	83	27.59	364	1333	4001	2	1
64	male	28.0864197530864	No	Yes	No	Yes	1	Yes	0	Done, susp	NA	10	1	1	4	13.8	439	62	0.2	105	2854	940	8	2
80	female	NA	No	Yes	Yes	No	1	Yes	1	Not done	NA	9	1	1	4	23.8333333333333	637	49	50	299	693	640	6	1
60	male	27.1527105895571	No	No	No	Yes	0	No	0	Not done	NA	9	1	1	2	NA	NA	NA	NA	NA	NA	530	45	0
70	male	24.5693143716036	Yes	Yes	No	No	0	No	0	Not done	NA	12	1	1	5	10	538	94	0.71	109	2426	1430	30	2
68	male	NA	Yes	No	No	Yes	1	No	0	Not done	NA	8	1	1	3	7	229	90	0.24	136	969	0	24	2
60	female	32.0385784119435	Yes	Yes	Yes	Yes	1	Yes	0	Done, susp	NA	7	1	1	5	4.9	341	63	0.17	120	337	850	3	2
78	male	NA	No	Yes	Yes	Yes	1	Yes	1	Not done	NA	NA	1	1	6	NA	231	104	NA	64	NA	4001	8	1
84	female	NA	No	No	No	No	0	No	0	Done, susp	NA	NA	1	1	7	4.375	451	57	0.11	58	690	4001	4	1
50	female	NA	No	No	No	No	0	No	0	Done, susp	NA	NA	1	1	3	6.90909090909091	NA	51	0.29	119	3787	490	4	2
55	male	29.1666666666667	No	No	No	No	0	No	0	Done, susp	NA	5	1	1	5	7.9	290	86	0.12	183	1212	350	3	2
93	female	NA	Yes	Yes	Yes	Yes	0	No	1	Done, susp	NA	5	1	1	3	7.83333333333333	391	119	0.29	78	711	810	5	1
58	male	NA	No	No	No	No	0	No	0	Done, susp	NA	14	1	0	3	11.8333333333333	594	75	0.35	287	6005	4001	5	2
75	female	28.6287923854848	No	No	No	No	0	No	0	Done, susp	NA	5	0	0	6	6.33333333333333	568	44	0.09	154	168	1910	9	1
54	male	NA	No	No	No	Yes	0	No	0	Not done	NA	14	1	0	6	4.55555555555556	359	85	0.1	50	862	490	3	2
80	male	NA	No	Yes	No	No	0	Yes	1	Done, susp	NA	7	1	1	2	9.57142857142857	325	135	0.18	124	1851	1370	4	2
55	male	49.0129799891833	No	Yes	Yes	Yes	0	Yes	0	Done, susp	NA	NA	1	1	6	9.5	481	67	0.21	332	669	4001	9	1
37	male	35.9183673469388	No	No	No	No	0	No	0	Not done	NA	8	1	1	6	4	289	73	0.3	74	977	440	9	1
50	male	NA	Yes	Yes	Yes	No	0	No	1	Done, susp	NA	7	1	0	2	5.14285714285714	393	84	0.3	29	1662	510	5	2
64	male	36.2959222320414	No	Yes	Yes	No	0	Yes	0	Done, susp	NA	NA	1	1	6	5.2	388	80	0.44	98	1715	500	4	2
54	male	25.022162486774	No	Yes	Yes	No	0	No	1	Done, susp	NA	10	1	1	4	4.5	288	75	0.16	17	1175	220	25	2
74	male	30.204818069431	No	Yes	Yes	No	0	Yes	1	Done, susp	NA	10	0	1	8	13	299	294	0.26	131	2141	400	3	2
58	male	31.7826032066658	No	Yes	Yes	No	0	No	0	Done, susp	NA	14	1	1	5	4.66666666666667	419	59	0.17	335	1010	860	8	2
82	female	31.1111111111111	No	No	No	No	0	No	1	Done, susp	NA	NA	0	1	6	14.1666666666667	570	108	0.01	155	NA	4001	0	1
66	male	NA	No	No	No	No	1	No	0	Done, susp	NA	10	1	1	8	13.6	262	86	0.1	120	899	660	6	2
55	female	19.9121315192744	No	Yes	Yes	No	0	No	0	Not done	NA	13	1	1	5	2.2	415	52	0.06	83	665	1910	3	2
60	male	32.1108238373392	Yes	Yes	Yes	No	0	Yes	1	Done, susp	NA	15	1	0	6	NA	NA	77	NA	129	NA	NA	5	2
52	female	32.0073159579332	No	No	No	No	0	No	0	Done, susp	NA	7	1	1	3	4.08333333333333	308	82	0.19	124	719	540	5	2
46	male	30.2191840277778	No	No	No	No	0	No	0	Done, susp	NA	7	1	1	2	14.4	279	92	0.85	279	1338	0	22	2
50	male	27.2222222222222	No	No	No	Yes	0	No	0	Done, susp	NA	7	1	1	3	5	276	95	0.04	83	618	450	4	2
81	male	21.8916437098255	No	Yes	Yes	Yes	0	Yes	0	Not done	NA	10	1	0	2	4.71428571428571	276	80	0.08	129	408	0	5	2
42	female	NA	No	No	No	No	0	No	0	Done, susp	NA	NA	1	0	8	2.35294117647059	340	65	0.12	26	168	530	1	2
82	female	NA	No	No	No	No	0	No	0	Done, susp	NA	NA	1	1	3	2.75	294	82	0	46	290	1630	3	2
82	female	29.8985378650515	Yes	Yes	Yes	Yes	0	Yes	1	Done, not susp	NA	10	1	1	2	2.27777777777778	207	92	0	62	115	430	2	2
56	female	32.8741965105602	No	No	No	No	1	No	0	Not done	NA	6	0	1	2	5.25	659	88	0	61	2566	1010	14	2
52	female	28.5779606767261	No	No	No	Yes	0	No	0	Not done	NA	7	1	1	4	3.63636363636364	288	73	0.19	90	916	290	10	2
72	female	24.034609838167	Yes	Yes	No	Yes	0	Yes	1	Not done	NA	14	1	1	2	6.1	424	63	0.1	14	118	340	4	2
72	male	30.1643655489809	Yes	Yes	Yes	No	0	Yes	1	Done, susp	NA	12	1	0	3	7	388	102	0	83	904	2210	2	2
58	female	NA	No	Yes	Yes	No	0	No	1	Done, susp	NA	0	1	0	3	6.88888888888889	255	81	0.1	97	460	530	4	2
55	female	NA	No	No	No	No	0	No	0	Done, not susp	NA	9	1	1	3	12.125	440	64	0.13	142	1757	330	5	2
85	female	24.1671624033314	Yes	Yes	Yes	No	0	No	0	Done, susp	NA	7	0	1	3	3.57142857142857	308	62	0	60	534	540	12	1
68	male	26.2345679012346	No	Yes	No	No	0	Yes	0	Done, susp	NA	7	0	1	6	7.75	549	130	0.39	140	2789	1420	18	2
73	male	27.7777777777778	Yes	Yes	No	No	1	Yes	1	Done, susp	NA	5	1	1	3	10.2	461	78	0.17	180	2803	2160	22	2
66	male	NA	No	No	No	No	0	No	0	Done, susp	NA	9	1	1	3	27.75	482	77	0.42	237	2245	680	4	2
82	male	20.7044565080167	Yes	Yes	Yes	No	0	Yes	1	Done, susp	NA	6	1	1	4	17.8333333333333	384	170	NA	218	1358	4001	3	1
63	male	31.1137534680935	No	No	No	No	0	No	0	Done, susp	NA	24	0	1	4	5.11111111111111	482	95	0	81	1092	1080	3	2
77	female	32.0835238530712	Yes	Yes	Yes	No	0	No	1	Done, susp	NA	NA	1	0	4	6.88888888888889	446	70	0	61	487	1230	7	1
73	female	NA	Yes	No	No	No	0	No	1	Done, susp	NA	8	1	1	2	5.5	NA	104	NA	68	NA	760	5	1
48	female	37.1757842660642	Yes	Yes	Yes	No	0	Yes	1	Done, susp	NA	4	0	0	2	2.125	281	90	0.16	7	1530	0	9	2
76	male	NA	No	No	No	No	0	Yes	0	Not done	NA	10	0	0	2	17	NA	63	NA	322	NA	1580	4	2
68	female	28.0403781445281	No	No	No	No	0	No	0	Done, susp	NA	4	1	1	6	7.66666666666667	NA	81	0.11	57	1047	1560	28	1
75	male	NA	No	Yes	No	No	0	No	1	Not done	NA	NA	1	0	2	20.2	480	125	0.37	169	1920	2440	31	2
67	male	26.5949841287998	No	Yes	No	No	0	Yes	0	Done, susp	NA	30	1	1	2	6.75	323	69	NA	203	2296	2740	7	2
51	male	NA	Yes	No	No	Yes	0	No	0	Done, susp	NA	7	0	1	2	2.79166666666667	354	51	0.14	105	257	440	1	2
58	female	30.3785451524861	No	No	No	No	0	No	0	Not done	NA	4	1	1	4	2.125	319	37	0	24	199	500	14	2
48	male	26.4235698242833	No	Yes	Yes	No	1	No	1	Done, susp	NA	NA	1	1	6	4.75	328	91	0.19	113	1077	380	4	2
60	male	35.0830298372816	Yes	No	No	No	0	No	1	Done, susp	NA	6	1	1	3	4	396	158	0.24	90	245	670	10	2
47	male	30.884497697961	No	No	No	No	0	No	0	Done, not susp	NA	10	1	1	4	16	396	73	0.85	237	1976	640	4	2
52	male	32.4571428571429	No	Yes	No	No	0	Yes	1	Not done	NA	NA	0	1	2	1.40909090909091	196	78	NA	0	NA	230	7	2
54	female	37.4120215288494	Yes	No	No	Yes	0	No	0	Done, susp	NA	4	1	1	7	3.30769230769231	233	98	0.2	171	930	1060	4	2
74	male	26.863577132547	No	Yes	No	No	1	Yes	0	Done, susp	NA	4	1	1	3	1.92307692307692	244	73	0	44	674	400	54	2
60	female	27.5390625	No	No	No	No	0	No	0	Not done	NA	NA	1	1	5	2.22222222222222	328	50	0.13	100	634	1070	32	2
78	male	26.7299274950717	No	No	No	No	0	Yes	1	Done, susp	NA	12	1	1	3	3.57142857142857	436	98	0.17	98	591	2200	6	2
66	male	21.5595291987325	No	Yes	No	No	0	No	0	Not done	NA	9	1	1	2	2.38461538461538	489	75	0.15	122	1420	910	10	2
53	male	26.8827160493827	Yes	No	No	No	0	No	0	Done, susp	NA	9	1	1	5	7.42857142857143	371	65	0.23	223	206	270	25	2
64	male	31.3364377997969	No	Yes	Yes	Yes	0	No	0	Done, susp	NA	10	1	1	4	4	516	73	0	85	1510	600	9	2
67	male	24.5778671518401	No	Yes	Yes	No	0	No	1	Done, susp	NA	NA	1	1	6	0.45578231292517	224	84	0.25	225	882	720	3	2
56	male	NA	Yes	Yes	No	No	0	Yes	1	Done, susp	NA	12	1	1	2	10.3333333333333	413	67	0.78	265	1509	830	5	2
44	male	NA	No	No	No	No	0	No	0	Not done	NA	2	0	1	2	3.23529411764706	162	82	0	7	176	0	1	2
73	male	NA	No	Yes	Yes	No	1	Yes	0	Not done	NA	7	1	0	3	8.5	479	91	0.13	66	1242	480	11	1
66	male	31.8342124153428	No	No	No	No	0	No	0	Done, susp	NA	NA	1	1	4	9.41666666666667	336	87	0.18	164	586	1310	3	2
62	male	NA	No	No	No	No	0	No	0	Not done	NA	7	1	1	4	2.13333333333333	336	100	0	40	463	0	3	2
57	male	35.6646888019189	No	Yes	Yes	No	0	No	1	Done, susp	NA	7	1	1	4	3.75	598	88	0	97	2477	560	25	2
51	male	NA	No	No	No	No	1	No	0	Done, susp	NA	14	1	0	7	8.8	NA	70	NA	105	NA	300	31	1
72	female	48.1633897271757	Yes	Yes	Yes	No	1	Yes	1	Done, susp	NA	NA	1	1	3	6.125	408	318	0.59	119	500	1140	6	2
56	female	NA	No	No	No	No	1	No	0	Done, susp	NA	8	1	1	4	4.55555555555556	249	36	0.15	93	163	770	7	2
62	female	21.875	No	No	No	Yes	0	No	0	Done, not susp	NA	NA	1	0	2	3.4	299	71	0	44	166	2540	17	2
49	male	27.7703126399713	No	No	No	No	0	No	0	Done, susp	NA	10	1	1	8	28.75	518	110	4.08	347	2971	NA	17	2
64	male	34.2857142857143	Yes	Yes	Yes	No	0	No	0	Done, susp	NA	8	1	1	2	8.375	601	108	0.3	46	4253	690	58	0
62	male	NA	No	Yes	Yes	No	0	No	0	Not done	NA	8	1	1	3	9.42857142857143	374	88	0.16	124	1011	720	3	2
71	female	41.7439703153989	Yes	Yes	Yes	No	1	No	1	Not done	NA	NA	0	0	1	4.66666666666667	350	116	0.2	44	1193	600	4	2
58	female	30.1610782380013	No	No	No	No	0	No	0	Done, susp	NA	NA	0	1	2	7.88888888888889	511	45	0	257	621	2350	7	2
48	male	32.2808159722222	No	Yes	No	No	0	Yes	1	Not done	NA	10	1	1	3	1.46153846153846	243	83	0	6	1068	410	1	2
80	male	25.8120999879242	No	Yes	No	No	0	No	0	Not done	NA	NA	0	0	2	2.44444444444444	271	92	0	7	574	4001	7	0
69	male	24.5674070247934	No	Yes	No	No	1	Yes	0	Not done	NA	6	1	1	5	49	367	77	1.15	147	1976	3920	11	2
81	male	36.2959222320414	Yes	Yes	Yes	Yes	0	No	1	Done, susp	NA	NA	0	1	5	9.71428571428572	619	74	0.24	134	3416	1530	6	1
90	female	NA	No	Yes	Yes	No	0	No	0	Not done	NA	15	0	0	4	9.52631578947368	245	164	NA	30	NA	NA	7	2
87	male	16.9746697278784	No	Yes	Yes	Yes	0	Yes	0	Done, susp	NA	17	1	1	3	4.83333333333333	227	57	4.9	69	659	4001	4	2
87	male	29.3847566574839	No	Yes	Yes	No	0	Yes	0	Done, susp	NA	38	1	1	6	6	323	119	0.17	107	333	1750	13	1
64	male	NA	No	Yes	No	Yes	0	Yes	0	Done, susp	NA	7	1	1	5	NA	248	79	NA	57	NA	NA	35	2
60	male	30.7787011388119	No	No	No	No	0	No	0	Done, susp	NA	14	1	1	3	8.22222222222222	562	77	0.16	161	1081	2970	29	2
56	male	29.8961937716263	Yes	Yes	Yes	No	1	Yes	1	Done, susp	NA	13	1	1	3	4.5	300	69	0.24	140	1394	1020	3	2
28	male	32.7525571156273	No	Yes	No	No	0	No	0	Done, susp	NA	8	1	1	5	3.375	224	91	0	51	167	830	9	2
36	male	25.4017013232514	No	No	No	Yes	0	No	0	Done, susp	NA	9	1	0	8	3	358	87	0	16	592	680	1	2
49	female	NA	No	No	No	No	0	No	0	Not done	NA	5	1	0	6	4	333	61	0	18	82	770	1	2
56	male	NA	No	No	No	No	0	No	0	Not done	NA	7	1	1	2	2.63636363636364	177	84	0.2	49	426	1520	3	2
59	female	45.9367669199258	No	No	No	No	0	No	0	Done, susp	NA	15	1	1	3	5.15384615384615	449	87	NA	56	340	4001	2	2
72	male	31.1418685121107	No	Yes	Yes	No	0	Yes	1	Done, susp	NA	13	0	1	2	6.46153846153846	415	132	0.31	118	1805	4001	4	2
76	female	NA	No	No	No	No	1	No	0	Done, susp	NA	10	1	1	5	4.3	452	59	0	54	897	1190	3	2
84	male	19.2335607490202	No	Yes	Yes	Yes	0	Yes	1	Not done	NA	NA	0	0	3	6.42105263157895	239	244	NA	6	NA	790	8	1
57	male	24.25017945757	No	Yes	Yes	Yes	0	No	0	Done, not susp	NA	10	1	1	8	10.1	764	116	0.81	133	2396	600	11	2
54	female	28.6635487528345	No	Yes	Yes	No	0	No	0	Not done	NA	7	1	0	3	3.72727272727273	361	58	0.18	44	415	350	4	2
74	female	14.942767950052	Yes	No	No	Yes	0	No	0	Done, not susp	NA	NA	0	1	3	3.73333333333333	167	38	0	16	222	1120	4	2
79	male	24.2214532871972	No	Yes	Yes	No	1	No	0	Done, susp	NA	15	1	1	3	8	341	72	0	60	363	4001	3	2
64	male	35.1424737055647	No	Yes	Yes	Yes	1	No	1	Done, not susp	NA	3	1	1	3	6	250	181	0.39	222	671	NA	31	2
59	male	NA	No	Yes	Yes	No	0	No	0	Not done	NA	9	1	0	5	52.5	243	99	0.21	148	1127	NA	4	2
76	male	28.7317468902109	Yes	Yes	Yes	No	0	Yes	1	Done, susp	NA	7	0	0	3	4.125	496	61	0.12	37	1252	2190	26	2
54	male	27.7769298861451	No	No	No	No	0	No	0	Done, susp	NA	10	1	1	4	8.33333333333333	575	114	0.26	92	1639	1280	10	2
89	female	23.5539176414036	No	Yes	Yes	No	0	Yes	0	Not done	NA	NA	0	0	3	NA	301	85	NA	130	NA	490	2	2
64	male	29.6934865900383	Yes	Yes	Yes	No	0	Yes	1	Not done	NA	3	1	1	4	5.85714285714286	472	658	0.48	27	186	NA	12	2
82	female	27.7551020408163	No	Yes	No	No	0	Yes	0	Not done	NA	NA	0	0	4	NA	181	147	NA	383	NA	NA	6	1
61	female	NA	No	No	No	No	1	No	0	Not done	NA	0	0	0	2	NA	NA	NA	NA	NA	NA	2370	5	2
58	male	27.9327742323499	No	Yes	Yes	No	0	No	1	Done, susp	NA	10	1	1	8	28.25	293	68	0.42	196	1147	NA	5	2
71	male	27.4405991735537	Yes	Yes	No	No	0	No	1	Done, susp	NA	7	1	1	3	13	544	NA	NA	286	NA	580	7	1
65	male	27.1114758237596	No	No	No	Yes	1	No	0	Not done	NA	14	1	1	3	7.25	365	78	NA	17	NA	200	22	2
65	female	28.5589968751236	Yes	Yes	Yes	No	0	No	1	Done, susp	NA	7	1	1	5	4.5	404	110	NA	57	NA	NA	6	2
64	male	37.7711776859504	No	Yes	No	No	0	Yes	1	Done, not susp	NA	0	0	1	3	NA	148	72	NA	8	NA	800	14	2
77	male	33.3333333333333	No	Yes	No	No	1	Yes	0	Not done	NA	4	1	1	6	13.7272727272727	304	118	NA	212	NA	700	11	1
42	female	32.9446356376758	No	No	No	No	0	No	0	Done, susp	NA	1	1	0	6	NA	326	55	NA	137	NA	500	5	2
56	male	30.1526822181409	Yes	Yes	Yes	No	0	No	0	Done, susp	NA	1	0	0	4	4.16666666666667	NA	334	NA	4	NA	NA	16	2
86	male	NA	No	Yes	Yes	No	0	No	0	Done, susp	NA	7	1	1	2	3.33333333333333	163	95	NA	106	NA	2700	7	1
78	male	30.0232438016529	No	Yes	No	No	0	No	0	Not done	NA	7	1	1	6	8.125	303	103	NA	84	NA	400	14	1
83	male	28.0078125	No	Yes	No	Yes	0	Yes	1	Done, susp	NA	0	0	0	5	6.2	389	177	NA	57	NA	NA	3	1
77	female	22.038567493113	No	Yes	Yes	Yes	1	No	1	Done, susp	NA	2	NA	NA	4	5.875	189	85	NA	11	397	8200	10	1
66	female	36.1604207758054	Yes	Yes	No	No	0	No	0	Not done	NA	7	0	1	1	2.77777777777778	457	113	NA	30	537	500	15	1
46	female	34.9387755102041	No	No	No	No	0	Yes	0	Done, not susp	NA	7	1	1	2	4.28571428571429	230	89	NA	28	NA	200	13	2
82	female	26.6954193932183	Yes	No	No	No	0	Yes	1	Not done	NA	3	1	0	3	2.15789473684211	183	146	NA	30	NA	200	3	2
67	female	29.4117647058824	No	Yes	Yes	No	0	No	0	Done, susp	NA	10	1	1	1	7.2	689	78	NA	49	NA	300	36	2
81	female	NA	No	Yes	Yes	No	1	No	0	Done, susp	NA	10	0	0	3	9.42857142857143	347	62	NA	61	NA	400	10	2
76	female	24.609375	No	No	No	No	0	No	0	Not done	NA	NA	0	1	4	NA	176	48	NA	25	NA	NA	8	2
68	male	24.4575936883629	No	Yes	No	No	0	Yes	1	Done, susp	NA	6	1	0	2	3.4	270	80	NA	28	NA	NA	11	0
77	male	NA	Yes	Yes	No	No	0	No	0	Done, not susp	NA	1	1	1	3	4.33333333333333	350	73	NA	18	NA	400	3	0
74	male	24.6913580246914	Yes	No	No	No	0	No	0	Done, not susp	NA	3	1	0	1	2.44444444444444	356	85	NA	27	NA	2300	23	1
81	male	31.1418685121107	No	Yes	No	Yes	0	Yes	0	Done, not susp	NA	6	1	1	2	2.5	350	149	NA	55	NA	300	3	2
79	male	21.6712580348944	No	No	No	Yes	1	Yes	0	Done, not susp	NA	1	1	1	2	5	213	109	NA	40	NA	200	55	2
85	female	22.038567493113	No	Yes	Yes	No	0	No	0	Not done	NA	10	1	0	2	4.63636363636364	559	58	NA	105	589	8000	3	1
83	female	NA	Yes	Yes	Yes	No	0	No	1	Not done	NA	7	0	0	3	6.375	246	96	NA	42	NA	2000	3	2
84	female	30.8365305317509	No	Yes	No	Yes	1	No	1	Done, not susp	NA	1	1	1	3	10.75	241	103	NA	14	NA	800	2	2
69	female	NA	No	Yes	No	No	0	Yes	0	Done, susp	NA	11	1	1	3	10.8571428571429	437	45	NA	116	NA	400	14	2
68	female	37.436084733382	No	No	No	No	1	No	0	Not done	NA	14	1	1	4	10.75	296	50	NA	61	NA	300	4	2
69	male	23.6686390532544	No	No	No	No	0	No	0	Done, not susp	NA	31	1	1	2	NA	466	145	NA	309	888	600	18	2
47	male	36.6289185311804	Yes	No	No	No	0	No	0	Not done	13	5	1	1	3	1.55555555555556	481	102	NA	113	NA	300	28	2
65	male	29.0858725761773	No	Yes	No	No	1	Yes	0	Not done	13	9	1	1	2	9.66666666666667	553	74	NA	214	2686	1000	19	2
76	male	27.3796646836128	Yes	No	No	No	0	No	1	Done, not susp	NA	5	1	1	4	2.2	188	121	NA	4	696	NA	10	1
78	female	19.8543184183143	No	No	No	No	0	No	0	Not done	7	7	1	1	4	2.625	343	64	NA	45	NA	NA	18	2
70	male	32.831285506672	Yes	Yes	Yes	No	0	Yes	1	Not done	NA	4	1	0	4	4	298	102	0.05	43	300	400	10	2
73	male	22.2753099173554	No	No	No	No	0	No	0	Not done	11	5	1	0	6	18.75	326	95	0.68	177	1282	500	4	1
70	female	31.8877551020408	No	Yes	Yes	Yes	0	No	0	Not done	22	14	0	1	3	12.5	662	95	NA	123	NA	5100	60	2
69	female	24.4560634171024	No	Yes	Yes	No	1	No	0	Not done	8	7	1	1	4	2.66666666666667	360	103	NA	39	NA	700	42	2
82	female	25.7657134562346	No	Yes	No	No	0	No	0	Not done	NA	14	1	1	3	3.9	304	104	NA	20	NA	900	31	2
64	female	NA	No	Yes	No	No	0	Yes	1	Not done	NA	10	1	1	5	5.77777777777778	293	70	NA	70	330	200	5	2
51	female	NA	No	No	No	No	0	No	0	Not done	8	12	1	1	3	4	290	49	NA	22	NA	NA	2	2
69	male	31.5115016981198	No	No	No	No	1	No	0	Not done	11	14	1	1	4	11.3333333333333	480	98	NA	14	1565	400	102	0
62	female	26.3728191000918	No	No	No	No	0	No	0	Not done	2	12	0	1	4	5.33333333333333	307	70	0.35	168	1185	4000	18	2
81	female	26.8135904499541	No	Yes	Yes	No	0	No	0	Not done	10	2	1	1	7	3.27272727272727	384	229	NA	246	NA	1900	10	1
58	female	NA	No	No	No	No	0	No	0	Done, susp	NA	7	1	1	6	4.22222222222222	485	81	NA	124	NA	300	3	2
83	female	NA	Yes	Yes	No	No	1	No	0	Done, not susp	NA	0	0	0	2	7.375	336	119	NA	67	NA	1300	9	1
72	female	37.109375	No	No	No	Yes	0	No	0	Not done	NA	5	1	1	5	3.125	230	63	0.1	86	390	6700	0	2
54	male	28.1518786781349	No	No	No	No	0	No	0	Done, not susp	NA	8	1	1	3	7.83333333333333	448	72	NA	127	1512	400	4	2
60	male	28.3603515283078	No	Yes	Yes	Yes	0	No	0	Not done	14	7	1	1	7	14.5	331	75	0.1	162	729	300	34	2
80	female	25.5036157024793	Yes	Yes	Yes	Yes	0	Yes	0	Not done	12	14	0	1	5	4.2	312	112	0.1	11	608	300	9	1
78	male	32.195179584121	No	Yes	No	No	0	No	0	Not done	23	21	1	1	2	15.5	627	135	NA	188	NA	400	4	1
83	male	26.3326891699245	Yes	Yes	Yes	No	0	No	1	Not done	25	8	1	1	6	22.8	832	161	0.41	194	1436	NA	2	1
54	male	24.6181037747759	No	No	No	No	0	No	0	Done, susp	NA	7	1	1	4	11.6666666666667	849	203	NA	178	NA	NA	6	2
65	female	NA	No	No	No	Yes	0	No	0	Not done	3	3	1	1	5	6.2	270	95	0.48	64	73	300	7	2
80	male	26.2345679012346	No	Yes	Yes	Yes	0	Yes	0	Not done	NA	1	1	1	6	19	248	215	0.11	7	71	0	4	1
86	male	25.2162533116282	No	Yes	No	No	0	Yes	0	Not done	20	3	1	0	6	18	457	169	1.9	119	1226	NA	2	1
74	male	NA	No	Yes	Yes	No	0	No	1	Not done	23	14	1	0	5	16.8333333333333	656	75	1.48	204	2137	8000	3	1
74	male	30.4218496484586	No	No	No	Yes	0	No	0	Not done	NA	7	0	1	7	4.6	375	483	100	343	2108	1400	46	0
76	male	22.2222222222222	No	No	No	No	0	No	0	Done, susp	2	10	0	1	6	5.125	218	121	NA	13	261	NA	1	2
63	female	NA	Yes	No	No	No	1	No	0	Not done	13	8	1	1	2	8	560	57	0.11	31	430	1100	10	2
68	male	22.6940189315895	No	Yes	No	No	0	Yes	0	Not done	NA	10	1	1	2	5.5	563	67	0.12	53	5027	0	11	2
65	male	NA	No	No	No	No	0	No	0	Not done	15	14	1	1	2	10.3	351	79	0.71	276	1333	8600	9	2
31	male	NA	No	No	No	No	0	No	0	Not done	14	8	1	0	5	0.736842105263158	468	90	0.14	10	1752	400	6	2
57	male	25.1063327032136	No	No	No	No	0	No	0	Not done	13	7	1	1	3	4.71428571428571	485	86	0.11	51	1600	500	54	0
70	male	23.8894628099174	No	No	No	No	0	No	0	Not done	15	6	1	1	4	5.71428571428571	310	93	0.28	82	1613	600	50	2
49	male	NA	No	No	No	No	0	No	0	Not done	21	13	1	1	5	3.78571428571429	412	83	0.12	65	4277	300	6	2
73	male	NA	No	No	No	No	0	Yes	0	Not done	17	5	1	1	2	10.8	574	69	0.49	257	4853	0	5	2
49	male	23.893258879433	No	No	No	No	0	No	0	Not done	17	10	1	1	3	1.35416666666667	474	75	0.15	109	2135	400	9	2
74	male	NA	No	Yes	Yes	No	0	No	1	Not done	12	10	0	1	2	4.45454545454545	257	109	NA	38	1104	500	2	2
57	male	34.9002657789471	No	No	No	No	1	No	0	Not done	9	8	1	1	5	2.15384615384615	339	118	NA	58	2655	1400	4	2
72	male	20.9370755998189	No	Yes	Yes	No	0	No	1	Not done	9	12	1	0	2	3.7	280	94	0.08	29	513	400	24	2
84	male	NA	No	Yes	Yes	No	0	Yes	1	Not done	14	4	1	1	3	8.1	457	69	0.11	174	1002	1100	3	1
47	female	23.6821244550139	No	No	No	Yes	1	No	0	Not done	NA	8	0	0	2	1.66666666666667	202	69	0.04	2	332	200	18	2
75	female	27.681660899654	No	No	No	No	0	No	1	Not done	14	5	1	0	4	16.6	403	70	0.4	198	902	2700	29	2
64	female	40.1174895895301	No	Yes	Yes	Yes	1	Yes	1	Done, not susp	NA	10	0	1	3	5.8	331	91	NA	106	758	100	22	2
84	male	NA	No	Yes	No	Yes	1	Yes	0	Not done	11	4	1	0	2	7.77777777777778	434	133	0.18	120	1817	300	6	1
82	male	NA	No	Yes	Yes	No	0	Yes	1	Not done	14	14	1	1	3	5.5	516	222	0.45	213	2694	800	3	1
75	male	28.7319214876033	No	No	No	Yes	0	No	1	Not done	3	5	1	1	2	2.66666666666667	158	87	0.09	6	572	700	2	2
57	male	NA	No	No	No	No	0	No	0	Not done	NA	7	0	0	2	7	242	48	NA	60	471	7000	12	1
73	male	34.3428880475933	Yes	Yes	Yes	Yes	0	Yes	1	Not done	NA	3	1	0	6	3.54545454545454	339	346	0.3	101	1511	500	4	1
40	female	NA	No	No	No	No	0	No	0	Not done	NA	1	0	0	1	2.46153846153846	173	59	NA	9	40	200	8	0
57	female	22.5981404958678	No	No	No	No	0	No	0	Not done	13	7	1	1	2	5	454	56	0.06	36	1465	200	13	2
83	male	24.9895876718034	No	Yes	Yes	No	1	Yes	0	Not done	15	7	1	1	4	3.57894736842105	373	120	NA	127	611	800	3	1
77	male	NA	No	Yes	Yes	Yes	0	No	0	Not done	12	7	1	0	2	9.2	379	100	0.33	124	3793	800	5	1
62	female	NA	No	No	No	No	0	No	0	Not done	6	11	0	1	4	7.4	237	65	NA	18	340	700	3	2
74	male	23.1009070294785	Yes	Yes	Yes	No	0	Yes	0	Not done	15	35	0	1	3	5.625	280	100	0.08	31	969	1000	9	2
75	female	NA	Yes	Yes	Yes	No	0	No	1	Not done	14	1	0	0	3	2.35294117647059	315	79	0.23	60	631	900	17	2
72	male	22.8930740819877	No	No	No	No	0	No	0	Not done	NA	2	0	0	NA	NA	NA	NA	NA	NA	NA	NA	6	1
73	female	NA	No	Yes	Yes	No	0	No	1	Not done	15	7	1	1	5	11.25	368	47	0.16	93	289	700	16	2
63	male	29.4117647058824	Yes	Yes	Yes	Yes	0	Yes	1	Not done	16	7	1	1	3	2.91666666666667	357	74	NA	95	1024	400	99	0
84	male	22.038567493113	No	Yes	No	No	0	Yes	1	Not done	3	10	0	0	2	4.75	270	131	0.11	28	279	4300	4	1
90	female	28.3446712018141	No	Yes	Yes	No	0	Yes	1	Not done	16	7	0	1	6	7.21428571428571	597	97	0.27	44	162	8600	6	1
57	male	30.9715120525931	No	Yes	Yes	No	0	Yes	1	Not done	12	7	1	1	4	9	616	79	0.45	108	2312	900	8	2
58	male	NA	No	No	No	No	0	No	0	Not done	15	8	1	1	3	3.875	372	82	0.08	69	229	400	3	0
63	female	28.3446712018141	No	No	No	No	0	No	0	Not done	13	10	1	1	3	1.8	366	48	0.12	73	289	600	43	2
86	male	NA	No	Yes	Yes	No	0	No	1	Not done	12	3	1	1	7	7.11111111111111	485	145	0.83	212	3779	4000	7	1
58	male	30.0612787605503	Yes	Yes	Yes	No	0	Yes	1	Not done	NA	12	NA	NA	9	NA	265	59	NA	122	NA	3200	57	2
52	male	NA	No	No	No	No	0	No	0	Not done	9	14	1	1	4	3.55555555555556	228	89	0.08	47	1489	0	6	2
73	male	NA	Yes	No	No	No	1	No	0	Not done	9	4	1	0	3	2.71428571428571	275	175	0.16	43	541	500	5	2
68	male	23.566632231405	No	No	No	No	0	No	0	Not done	23	7	1	1	5	32	616	104	NA	345	4414	1800	13	0
68	male	24.2802636142907	Yes	Yes	No	No	0	Yes	1	Not done	13	14	1	1	3	13.3636363636364	557	165	1.26	387	2978	NA	52	2
78	male	26.1224489795918	No	No	No	No	0	No	0	Not done	NA	NA	NA	NA	4	NA	247	59	NA	158	NA	5000	10	1
81	male	31.4186851211073	No	Yes	Yes	No	1	No	1	Not done	15	2	0	0	6	18	474	504	1.47	247	1124	2400	5	1
49	male	NA	No	No	No	No	0	No	0	Not done	19	10	1	1	2	11.6	526	71	0.67	171	1680	1000	20	2
53	female	35.2010451444332	No	No	No	No	0	No	0	Not done	7	14	0	1	5	4.9	269	72	0.1	54	830	300	4	2
76	male	NA	Yes	Yes	Yes	No	0	Yes	1	Not done	17	4	1	0	2	7.16666666666667	412	73	1.07	273	640	1100	46	2
75	male	33.9100346020761	No	Yes	No	No	0	No	0	Not done	19	15	1	1	3	6.125	572	122	0.19	95	1153	1200	7	1
58	male	28.6501377410468	No	Yes	Yes	No	0	No	1	Not done	9	5	1	1	4	2.27272727272727	376	72	NA	19	1986	100	4	2
66	male	NA	No	No	No	No	0	No	0	Not done	17	7	1	1	5	11.3333333333333	799	116	0.83	343	862	8400	3	1
83	male	21.7858759619737	No	Yes	No	No	0	Yes	0	Not done	12	7	0	0	3	16	315	98	0.44	144	2239	600	5	2
77	male	27.3099681383705	Yes	No	No	Yes	1	Yes	1	Not done	6	8	1	1	5	1.5	382	99	0.54	150	2304	900	6	1
82	male	28.5802469135802	No	No	No	No	0	No	0	Not done	9	14	1	1	5	3.5625	343	64	0.13	90	1642	400	23	2
88	male	NA	No	Yes	No	Yes	0	No	0	Not done	16	7	1	1	7	6	355	76	0.65	221	478	400	7	1
62	female	NA	No	No	No	Yes	0	No	0	Not done	9	10	1	1	4	2.57142857142857	444	69	0.13	80	751	600	6	2
72	male	NA	No	Yes	Yes	No	0	No	1	Not done	15	5	1	1	4	42	676	81	0.81	302	4330	900	4	2
68	male	26.3090165575224	No	Yes	No	No	0	No	0	Not done	16	9	1	1	4	4.125	284	97	0.06	26	922	400	4	2
63	female	18.3654729109275	No	No	No	No	0	No	0	Not done	NA	7	1	1	7	13.5	262	37	0.55	319	689	900	4	2
44	female	NA	No	Yes	Yes	No	0	No	1	Not done	7	11	1	1	3	2.0625	402	57	0.05	45	4865	600	5	2
69	female	24.21875	No	Yes	Yes	Yes	1	Yes	0	Not done	11	4	1	1	6	12.5	257	50	0.07	34	667	400	7	1
74	male	NA	No	Yes	No	No	0	Yes	1	Not done	18	10	1	1	5	6.5	399	81	0.09	81	1163	300	4	1
79	male	30.376492194674	No	Yes	No	No	0	Yes	0	Not done	23	14	0	0	4	4.57142857142857	783	76	0.09	213	1421	8400	5	1
76	male	21.5916955017301	No	Yes	Yes	Yes	0	Yes	1	Not done	15	20	0	1	4	9	388	80	0.29	177	1688	1300	3	1
67	male	NA	No	Yes	Yes	Yes	0	Yes	0	Not done	13	14	1	1	2	9.5	514	84	0.46	154	1033	400	7	2
87	male	25.8264462809917	No	Yes	No	No	1	No	0	Not done	4	2	1	1	5	7.4	238	131	0.1	47	435	900	10	2
85	female	21.2183171945527	No	Yes	No	Yes	0	No	0	Not done	NA	4	1	0	2	5.85714285714286	369	60	0.23	28	118	500	7	1
64	male	24.8970602317342	Yes	No	No	Yes	0	No	0	Not done	6	10	1	1	4	1.46666666666667	462	52	0.08	29	1364	600	4	2
67	female	27.4987939125477	No	Yes	Yes	No	0	No	0	Not done	7	7	0	1	4	2.5	703	55	0.08	30	1606	200	3	2
31	female	26.6727632982777	No	No	No	No	0	No	0	Not done	NA	9	1	1	6	7.66666666666667	266	37	0.45	47	393	500	20	2
58	female	28.3446712018141	No	No	No	No	1	No	0	Not done	17	10	1	0	7	3.16666666666667	513	55	0.22	58	1899	5000	29	1
56	female	33.0578512396694	No	No	No	Yes	0	No	0	Not done	13	8	1	1	2	3.42857142857143	354	71	0.05	73	286	200	11	2
62	male	NA	NA	NA	NA	NA	NA	No	0	Done, susp	NA	6	1	1	7	16.0833333333333	832	NA	0.41	263	1498	6200	88	0
68	female	NA	No	Yes	Yes	Yes	0	No	0	Not done	9	7	0	0	3	2.11111111111111	323	68	NA	63	912	400	12	2
52	male	NA	No	No	No	No	0	No	0	Not done	14	7	0	1	2	7	427	68	0.27	189	755	200	16	2
75	male	26.6666666666667	No	Yes	Yes	No	0	Yes	1	Not done	NA	0	0	0	2	4.55555555555556	287	95	0.14	47	1093	500	5	2
75	female	27.6360544217687	No	Yes	Yes	No	1	Yes	0	Not done	NA	7	1	1	6	6.88888888888889	294	76	0.05	73	388	1600	15	2
84	male	24.9895876718034	No	Yes	Yes	Yes	0	Yes	1	Not done	13	7	1	1	NA	7.5	339	130	0.2	178	1199	400	6	1
68	male	NA	No	Yes	No	No	0	Yes	1	Not done	14	5	0	1	4	8.66666666666667	557	84	0.11	86	3103	300	9	2
80	female	NA	No	Yes	No	No	0	No	0	Not done	10	7	1	0	5	3.5	315	61	0.25	38	426	2500	8	1
52	male	25.9786795664248	No	No	No	No	0	No	0	Not done	8	8	1	1	NA	10.3333333333333	277	62	0.07	96	1235	300	3	2
77	male	NA	Yes	Yes	Yes	No	0	Yes	0	Not done	7	14	1	1	3	1.8	380	216	0.08	53	178	700	11	2
47	male	28.6801110976935	No	No	No	No	0	No	0	Not done	6	5	1	1	4	4	482	87	0.07	44	589	300	4	2
77	male	NA	No	Yes	No	No	0	No	0	Not done	6	4	1	1	3	1.39130434782609	354	107	0.19	44	1338	3600	25	1
83	male	22.3922902494331	No	Yes	Yes	No	0	Yes	0	Not done	14	3	1	0	2	4.22222222222222	391	759	0.66	135	4599	1400	5	1
48	male	NA	No	No	No	No	0	No	0	Not done	11	10	1	1	3	16.8333333333333	263	64	0.08	73	643	200	3	2
80	female	23.1246703720232	Yes	No	No	No	0	No	0	Not done	15	5	1	1	3	6.16666666666667	302	51	1.54	205	369	600	2	1
38	male	33.8326446280992	Yes	Yes	Yes	No	0	No	1	Not done	4	3	0	1	4	3.71428571428571	330	103	0.17	66	376	200	6	2
61	male	27.1267361111111	No	Yes	Yes	No	0	No	0	Not done	17	5	1	0	4	6.33333333333333	437	86	0.16	68	708	700	52	2
67	female	NA	No	No	No	No	0	No	0	Not done	13	6	0	1	4	1.73684210526316	945	199	0.51	55	5014	NA	3	1
46	female	45.5166135639508	No	No	No	Yes	0	No	0	Not done	16	8	1	1	3	5.23076923076923	674	60	0.23	175	1987	200	20	1
76	male	26.023048986245	No	No	No	No	0	No	0	Not done	9	9	1	0	4	20.75	253	70	0.24	150	647	1500	28	1
88	male	33.1278344671202	No	Yes	Yes	Yes	0	No	0	Not done	11	14	0	1	2	7.33333333333333	362	60	0.28	149	1296	1500	23	2
83	male	24.5739199365834	Yes	Yes	Yes	Yes	0	Yes	1	Not done	5	5	0	1	3	4.57142857142857	305	68	0.06	78	375	400	3	1
85	female	25.8166302126286	No	Yes	Yes	No	0	Yes	1	Not done	7	14	1	1	3	3.15789473684211	386	97	0.98	137	611	2500	24	2
74	male	24.6913580246914	No	Yes	Yes	No	0	Yes	0	Not done	9	5	0	1	3	4.36363636363636	415	117	0.07	52	344	500	6	1
47	male	27.7008310249307	No	No	No	No	1	No	0	Not done	13	13	1	1	6	3.61538461538462	587	68	0.13	171	2020	1400	7	2
60	female	30.8996539792388	No	No	No	No	0	No	0	Not done	8	5	1	0	5	NA	284	69	0.06	63	277	200	19	2
55	male	27.6134122287968	No	No	No	Yes	1	Yes	1	Not done	1	14	0	1	2	6.52941176470588	186	78	NA	1	40	200	2	0
68	male	NA	No	No	No	No	0	No	0	Not done	11	5	1	1	2	4.5	293	123	0.37	168	809	500	2	2
74	female	33.9100346020761	No	Yes	Yes	No	0	Yes	1	Done, susp	NA	14	0	1	3	2.35	340	57	0.05	54	413	1100	4	2
50	male	25.9454839595861	No	Yes	No	No	1	No	0	Not done	14	7	1	1	2	5.42857142857143	473	72	0.69	182	3441	200	7	2
65	female	26.5731292517007	No	Yes	No	No	0	Yes	0	Not done	5	6	1	0	2	6	376	61	0.3	95	NA	400	85	2
69	male	22.5648388002871	No	No	No	No	0	No	0	Not done	15	7	1	1	4	11.5	552	77	0.2	135	1914	700	21	2
78	male	22.3954134193317	Yes	Yes	Yes	No	0	Yes	1	Not done	17	7	1	1	7	13.2857142857143	533	106	3.36	154	3894	3800	8	1
75	female	NA	No	Yes	Yes	Yes	0	Yes	1	Not done	10	6	1	1	NA	7.57142857142857	543	75	0.07	144	162	600	15	2
54	female	NA	No	No	No	No	0	No	0	Not done	7	7	1	1	4	3.28571428571429	336	75	0.07	34	749	NA	5	2
85	female	31.8877551020408	Yes	Yes	Yes	No	0	No	0	Not done	7	3	1	0	3	2.27272727272727	262	66	0.1	29	869	2500	6	2
53	male	26.528510346119	No	No	No	No	0	No	0	Not done	15	11	1	1	4	6.5	545	69	0.17	126	3976	300	9	2
54	female	26.218820861678	No	No	No	No	0	Yes	0	Not done	16	6	1	1	3	6.75	451	51	0.13	60	386	300	9	2
60	female	26.1286108288576	No	No	No	No	0	No	0	Not done	10	10	1	0	NA	2.83333333333333	226	48	0.05	27	380	700	12	2
68	female	NA	No	Yes	Yes	No	0	Yes	1	Not done	10	7	0	1	5	3.69230769230769	371	257	0.38	194	540	200	15	2
56	male	32.0095486111111	No	No	No	Yes	0	No	0	Not done	7	7	1	1	2	2.2	240	125	NA	4	694	200	3	2
74	male	30.0711684319556	No	Yes	Yes	Yes	0	Yes	0	Not done	1	21	0	1	3	11.5	296	148	0.57	96	980	NA	5	1
62	female	26.1877551020408	No	No	No	No	0	No	0	Not done	15	10	1	1	7	6.8	660	60	0.15	99	2044	400	10	2
82	male	NA	No	Yes	No	No	0	Yes	0	Not done	NA	7	1	1	5	8.25	278	97	0.22	60	687	300	17	2
70	male	33.2409972299169	No	Yes	No	No	0	Yes	0	Not done	14	7	1	1	2	12.6666666666667	264	61	0.11	105	148	600	4	2
59	male	NA	No	No	No	No	0	No	0	Not done	10	14	1	0	2	4.5	278	96	0.15	58	1708	200	4	2
66	female	NA	No	No	No	No	0	No	0	Not done	9	6	1	0	5	4.92857142857143	384	56	0.07	89	848	500	4	2
55	male	32.3028619731916	No	No	No	Yes	0	No	0	Not done	8	21	0	1	6	10.1111111111111	419	84	0.31	127	987	8600	4	2
65	female	49.9807766243752	No	Yes	No	No	0	No	1	Not done	10	7	1	1	5	4	223	132	0.29	72	150	200	6	2
78	female	39.5197410516015	Yes	Yes	Yes	Yes	0	Yes	1	Not done	12	8	1	1	NA	9	560	61	0.06	103	1284	300	6	2
50	male	25.7672189440594	No	No	No	No	0	No	0	Not done	13	10	1	1	3	6	362	63	0.17	97	680	300	5	2
54	female	35.7559561895442	No	Yes	No	No	0	Yes	1	Not done	10	9	1	1	2	2.07692307692308	285	103	0.06	33	469	200	4	2
76	female	25.6326530612245	No	Yes	No	No	1	Yes	0	Not done	0	0	0	1	NA	NA	166	149	NA	8	NA	NA	16	1
63	female	NA	No	No	No	No	0	No	0	Not done	17	14	1	1	2	7.81818181818182	448	37	0.09	151	784	8100	5	2
66	male	NA	No	No	No	No	0	No	0	Not done	9	15	1	1	3	3.55555555555556	295	98	0.09	53	2096	500	3	2
75	male	22.6262626262626	Yes	Yes	No	Yes	0	Yes	0	Not done	NA	4	1	1	6	3.4	224	68	0.6	363	260	400	6	1
89	female	19.1082802547771	No	Yes	Yes	No	0	Yes	0	Not done	19	7	1	1	3	9.625	208	104	0.1	58	137	400	18	2
54	female	NA	No	No	No	No	0	No	0	Not done	14	7	1	1	4	4.46153846153846	418	48	0.22	129	987	300	8	2
62	male	32.6058884297521	Yes	No	No	No	0	No	0	Not done	10	12	1	1	2	4.45454545454545	316	61	0.08	92	603	400	2	2
48	male	NA	No	No	No	No	0	No	0	Not done	6	5	1	1	4	19.3333333333333	218	83	0.32	82	572	NA	5	2
35	male	26.6422495274102	No	No	No	No	0	No	0	Done, susp	NA	6	1	1	4	2.875	338	79	0.49	104	586	200	15	2
73	male	NA	No	No	No	No	1	No	0	Not done	15	11	1	1	2	4.84615384615385	339	72	0.04	33	1384	800	5	2
84	male	27.7447483154974	No	Yes	No	No	0	No	0	Not done	NA	NA	0	0	5	7.21428571428571	179	91	NA	2	186	NA	4	2
75	female	NA	No	Yes	Yes	No	0	No	1	Not done	13	3	0	0	3	2.78947368421053	320	186	0.53	67	1833	1100	6	2
57	female	43.5884130521046	No	No	No	No	1	No	1	Not done	3	2	1	1	6	5	246	99	0.07	56	217	500	3	2
52	female	26.218820861678	No	No	No	No	0	No	0	Not done	10	7	1	1	3	4.44444444444444	525	86	0.26	187	2856	1000	2	2
74	female	24.2424242424242	No	Yes	Yes	Yes	0	No	0	Not done	15	21	0	0	2	3.7	354	63	0.08	118	1265	1200	26	1
46	female	NA	No	No	No	No	0	No	0	Not done	19	10	1	1	3	3.85714285714286	474	67	0.33	210	946	200	4	2
67	male	22.1453287197232	Yes	Yes	Yes	Yes	0	No	0	Not done	NA	7	1	1	5	15.6	259	87	0.25	118	690	900	11	2
82	female	NA	No	Yes	Yes	No	0	Yes	0	Not done	8	6	0	1	5	7.57142857142857	392	67	0.13	123	242	8700	4	2
77	male	NA	No	Yes	Yes	No	0	No	1	Not done	18	8	1	1	3	9	540	87	0.5	304	2666	500	5	2
57	male	27.7777777777778	No	No	No	No	0	No	0	Not done	18	14	1	1	5	4.5	793	73	0.24	111	3479	8600	32	1
47	male	36.4833164104898	No	Yes	No	No	0	Yes	0	Not done	12	8	1	0	4	4.3	449	70	0.13	50	948	200	43	2
22	male	25.4580659041199	No	No	No	No	0	No	0	Not done	1	14	0	1	7	18.5555555555556	200	79	NA	1	NA	NA	2	2
42	male	NA	No	No	No	No	0	No	0	Not done	17	7	1	1	5	6.75	275	93	0.1	68	528	300	2	2
67	male	34.1855368882396	Yes	Yes	No	Yes	0	Yes	0	Not done	13	5	1	1	NA	2.875	307	71	0.04	31	858	300	7	2
61	male	NA	No	Yes	No	No	1	No	0	Not done	12	14	1	1	2	1.45833333333333	243	93	0.06	38	1699	1400	15	2
69	male	23.2005432322318	No	No	No	Yes	0	No	0	Done, susp	14	12	1	1	2	4.625	307	62	0.12	180	838	900	2	2
58	male	25.4847645429363	Yes	No	No	No	0	No	1	Not done	7	4	0	1	5	1.46666666666667	167	67	NA	16	1120	NA	8	2
69	male	19.53125	No	No	No	No	1	No	0	Not done	9	90	1	1	5	8.25	497	75	NA	41	1557	600	5	2
47	female	NA	No	No	No	No	0	No	0	Not done	10	6	1	0	3	2.13333333333333	248	67	0.11	44	220	0	3	2
77	female	30.9061567802827	No	Yes	Yes	No	0	No	1	Not done	4	6	1	0	3	2.92857142857143	201	101	0.08	48	439	200	16	2
72	female	18.8797061524334	No	Yes	Yes	No	0	Yes	0	Not done	NA	7	0	1	6	3	312	464	0.58	55	1283	900	13	1
70	male	NA	No	Yes	No	No	0	Yes	1	Not done	14	4	1	0	3	6.125	337	65	0.15	134	1193	1800	3	2
81	male	22.0384011592803	No	No	No	No	1	No	1	Not done	9	4	1	0	3	2	263	117	0.32	41	1254	2600	5	1
68	male	24.8981439565414	No	Yes	Yes	Yes	0	No	1	Not done	18	14	1	1	2	8.2	492	55	0.08	68	1968	1700	83	0
73	male	31.3145661157025	No	Yes	Yes	No	1	No	0	Not done	10	7	1	1	6	11.1428571428571	515	89	3.49	186	613	5400	18	1
76	female	33.3049886621315	Yes	Yes	Yes	Yes	0	No	1	Not done	6	7	0	0	2	8.875	261	166	0.13	60	170	300	4	2
72	female	33.0619960649666	Yes	Yes	No	Yes	0	Yes	1	Not done	14	10	1	0	4	2.11111111111111	281	219	NA	15	406	900	8	2
83	female	NA	No	No	No	No	0	No	0	Not done	NA	21	0	0	4	16.1428571428571	155	61	0.09	46	1029	0	3	2
66	female	27.5312294543064	No	Yes	No	No	0	Yes	0	Not done	10	14	1	0	3	4.75	353	54	0.08	51	514	1300	5	2
55	female	30.1102788964583	No	No	No	No	0	No	0	Not done	18	6	1	1	2	3.8	410	63	0.11	73	1276	0	6	2
92	male	28.0864197530864	No	Yes	Yes	Yes	0	Yes	1	Not done	4	3	0	0	2	10.75	327	206	0.48	303	578	6200	5	2
65	male	27.3495925032813	No	No	No	No	0	No	0	Not done	13	8	1	1	5	2.57142857142857	319	70	0.06	32	3680	0	44	2
65	female	27.2108843537415	No	Yes	Yes	No	0	Yes	1	Not done	8	NA	0	1	3	12.625	452	54	2.09	364	545	500	6	2
51	female	51.2978352313532	No	Yes	Yes	No	0	No	0	Not done	10	12	1	1	5	2.04	305	59	0.03	102	821	300	3	2
75	female	30.8248299319728	No	Yes	Yes	No	0	Yes	1	Not done	7	12	0	0	5	2.25	214	57	NA	4	109	NA	2	2
74	female	27.681660899654	No	No	No	No	0	No	0	Not done	24	6	1	1	3	8.91666666666667	745	76	0.25	214	1442	5800	23	1
74	female	17.7458448753463	No	Yes	No	Yes	1	Yes	1	Not done	7	10	0	0	NA	16.8	180	953	NA	17	846	0	9	2
64	female	37.202380952381	No	No	No	No	1	No	0	Not done	18	7	1	1	6	11.625	342	98	0.3	282	436	500	6	1
53	male	26.6207028631619	No	No	No	No	1	No	0	Not done	10	2	1	0	2	NA	122	71	0.31	209	1268	700	75	0
78	male	NA	No	No	No	No	0	No	1	Not done	8	14	0	1	2	6.71428571428572	240	68	0.12	72	953	300	6	2
63	female	38.1039475689681	No	No	No	No	0	No	0	Not done	17	35	0	1	5	5.07692307692308	608	79	0.14	118	1646	500	45	0
86	female	26.4095500459137	No	Yes	Yes	No	0	Yes	1	Not done	12	4	1	1	6	7	671	137	0.43	180	347	900	9	2
94	female	25.8064516129032	No	No	No	No	0	No	1	Not done	0	1	1	1	5	3	317	82	NA	12	NA	1100	12	2
71	female	30.6689049586777	No	Yes	Yes	No	0	Yes	0	Not done	12	14	0	0	3	3.05555555555556	477	105	0.23	273	1600	NA	12	2
53	male	NA	No	No	No	No	0	No	0	Not done	12	21	1	1	4	6.11111111111111	465	65	0.13	92	2353	NA	11	2
67	female	24.2214532871972	No	Yes	Yes	Yes	0	Yes	0	Not done	15	10	1	1	3	8.8	687	53	0.11	161	2856	NA	70	0
70	male	33.1598816447301	Yes	Yes	Yes	No	0	Yes	0	Not done	12	7	1	1	6	4.35714285714286	378	87	0.09	80	469	200	6	2
79	male	NA	No	Yes	No	No	0	Yes	0	Not done	11	2	1	1	3	4.6	437	104	0.17	112	702	800	11	2
68	male	NA	No	Yes	No	No	0	Yes	0	Not done	14	11	1	1	6	6.66666666666667	343	67	0.06	49	634	0	7	2
67	female	23.103143542482	No	No	No	No	0	No	0	Not done	NA	8	1	1	3	3.72727272727273	266	42	0.05	64	302	200	10	2
78	female	24.8357634994392	No	Yes	No	No	0	Yes	0	Not done	12	9	1	0	4	4	416	47	0.11	79	499	400	5	1
48	female	27.4285714285714	No	No	No	No	0	No	0	Not done	11	17	1	0	7	2.66666666666667	637	72	0.2	156	324	NA	5	2
49	male	24.7839506172839	No	No	No	No	0	No	0	Not done	17	5	1	1	6	8.125	534	76	0.13	123	1106	300	43	0
70	male	28.4735349716446	Yes	Yes	Yes	No	0	Yes	0	Not done	9	7	0	1	5	6.875	245	107	0.19	102	495	300	6	2
64	female	25.5102040816327	No	Yes	No	Yes	0	No	0	Not done	NA	90	1	1	5	8.09090909090909	229	41	0.03	34	729	500	6	2
67	female	18.0259573786252	No	No	No	No	0	No	0	Not done	6	3	1	1	4	15.6666666666667	176	40	0.1	49	328	1100	5	2
49	female	NA	No	No	No	No	0	No	0	Not done	12	10	1	1	3	13.125	304	63	0.36	124	2329	NA	2	2
52	male	25.4702689054412	No	No	No	No	0	No	0	Not done	6	10	1	1	4	3.875	269	67	0.12	30	1137	0	4	2
96	female	23.1660899653979	No	Yes	No	Yes	0	Yes	0	Not done	NA	3	0	1	2	7.09090909090909	225	189	NA	7	33	1500	5	1
68	male	27.3796646836128	No	Yes	No	No	0	Yes	1	Not done	9	6	1	1	4	3.28571428571429	215	120	NA	41	NA	NA	2	2
64	female	27.140022675737	No	Yes	Yes	No	0	No	1	Not done	5	6	1	1	5	4.71428571428571	156	152	0.11	49	240	600	2	2
69	female	24.0882231171666	Yes	Yes	No	No	0	Yes	0	Not done	6	14	1	0	4	6.6	205	65	NA	17	113	NA	1	2
72	male	40.9636138861973	No	Yes	Yes	No	0	Yes	1	Not done	9	10	1	1	7	12.6666666666667	473	95	0.2	53	1808	940	5	2
88	male	28.4081632653061	No	Yes	No	No	0	Yes	1	Not done	15	4	1	1	1	9	863	65	NA	170	NA	300	1	1
79	female	NA	No	No	No	Yes	0	Yes	0	Not done	5	7	0	1	2	5	234	43	NA	34	NA	NA	1	2
32	male	NA	No	No	No	Yes	0	No	0	Not done	8	6	1	1	6	4.41666666666667	262	79	0.15	187	1090	200	1	2
59	male	NA	No	No	No	No	0	No	0	Not done	13	14	1	1	3	9.8	275	91	0.12	167	1040	300	8	2
59	male	24.6181037747759	No	No	No	No	0	No	0	Not done	17	15	1	1	4	5.11111111111111	247	87	0.15	107	1874	4100	3	2
85	female	31.3801308744795	No	No	No	No	0	No	0	Not done	19	3	0	1	3	11.4	675	68	0.4	150	748	1000	1	1
52	male	28.150826446281	No	Yes	Yes	No	0	No	1	Not done	NA	10	1	1	7	4.14285714285714	198	87	0.09	29	1339	300	4	2
73	male	27.3456790123457	No	No	No	No	0	No	0	Not done	13	14	1	1	3	6.22222222222222	612	97	0.21	137	1809	2550	7	2
73	male	27.1731016154558	No	Yes	Yes	Yes	0	Yes	1	Not done	15	10	1	1	2	11.25	333	211	1.91	128	471	200	3	2
58	male	NA	No	No	No	No	0	No	0	Not done	12	14	1	0	4	18.5714285714286	460	99	0.16	93	3619	400	1	2
43	male	30.2432610124918	Yes	Yes	Yes	No	0	Yes	1	Not done	18	15	1	1	2	3.04761904761905	334	81	0.12	59	1133	300	9	2
58	male	NA	No	No	No	Yes	1	No	0	Not done	10	7	1	1	2	3.72727272727273	250	105	0.1	131	603	400	5	2
72	male	NA	No	Yes	No	No	0	Yes	0	Not done	18	14	1	0	NA	7.2	368	71	0.04	35	1519	NA	2	2
50	male	NA	No	No	No	No	0	No	0	Not done	7	7	1	1	2	3.07692307692308	253	89	0.13	69	386	NA	2	2
46	female	NA	No	No	No	Yes	0	No	0	Not done	10	4	1	1	4	1.55555555555556	265	53	0.04	36	131	400	2	2
64	male	NA	No	Yes	Yes	No	0	Yes	1	Not done	11	6	1	1	4	3.875	356	99	0.08	71	1530	NA	26	2
50	female	NA	No	No	No	No	0	No	0	Not done	14	6	1	1	7	12.25	323	57	0.11	84	491	700	5	2
86	female	26.8923231381548	No	Yes	No	No	0	Yes	0	Not done	19	2	1	1	7	14.3	815	125	3.56	321	421	NA	1	1
93	female	24.2341106538637	No	Yes	Yes	Yes	0	Yes	0	Not done	4	1	1	0	2	3.83333333333333	236	87	0.14	25	1202	NA	6	2
65	male	33.1260140616549	Yes	Yes	Yes	Yes	0	Yes	1	Done, not susp	NA	90	0	1	2	8.83333333333333	192	184	NA	13	186	NA	8	1
83	male	29.8876947228596	Yes	No	No	Yes	0	Yes	0	Not done	11	4	1	1	3	1.61538461538462	185	147	0.16	25	822	500	9	2
69	female	31.25	Yes	Yes	No	No	1	Yes	0	Not done	8	7	1	1	3	5.18181818181818	234	93	0.15	98	985	300	9	2
79	male	23.5185185185185	No	Yes	No	No	0	Yes	1	Not done	9	7	0	0	3	7.14285714285714	527	83	0.12	70	863	NA	23	2
63	female	37.7162629757785	Yes	Yes	Yes	No	0	Yes	1	Not done	0	2	0	1	5	1.53846153846154	245	113	NA	2	NA	79	5	2
55	male	35.1112387883431	No	No	No	No	0	No	0	Not done	7	14	1	1	2	3.5	387	101	0.1	83	730	300	4	2
45	female	40.4844290657439	No	No	No	No	0	No	0	Not done	11	7	1	1	4	3.86666666666667	562	47	NA	26	898	800	4	2
76	male	26.4721074380165	No	Yes	No	Yes	1	Yes	0	Not done	NA	5	1	1	8	NA	563	105	NA	96	NA	NA	3	1
86	male	NA	Yes	Yes	Yes	No	1	Yes	1	Not done	15	4	1	1	5	14	432	132	0.63	92	155	NA	2	1
82	female	25.5593291551416	No	Yes	Yes	No	0	No	1	Not done	NA	4	0	1	3	14.3333333333333	341	52	NA	270	828	NA	2	1
52	female	NA	No	No	No	No	1	No	0	Not done	12	3	0	1	NA	2.63636363636364	333	57	0.08	39	705	400	2	2
70	male	24.9134948096886	No	No	No	Yes	0	No	0	Not done	16	12	1	0	5	0.355263157894737	323	71	0.07	63	1337	800	3	2
42	male	NA	No	No	No	No	0	No	0	Done, susp	NA	8	1	1	2	1.35294117647059	251	91	NA	35	NA	200	2	2
61	female	35.9375	No	Yes	Yes	No	0	No	0	Not done	5	10	1	1	5	1.57894736842105	328	65	NA	24	NA	600	1	2
80	male	NA	No	Yes	Yes	No	0	Yes	1	Not done	7	NA	1	0	NA	75	315	90	2.67	46	1280	NA	1	2
79	male	27.1415823914337	No	No	No	No	0	Yes	0	Not done	8	17	1	1	3	6.4	298	87	0.17	80	490	NA	1	2
59	female	33.6592970521542	No	No	No	No	0	No	0	Not done	3	2	1	0	2	3.22222222222222	221	73	NA	5	100	NA	0	2
71	male	31.7311906501096	Yes	Yes	Yes	Yes	1	Yes	1	Not done	NA	7	1	1	NA	6.66666666666667	373	149	NA	119	NA	300	6	2
72	female	NA	No	No	No	No	1	No	0	Not done	NA	3	1	0	4	3	281	61	NA	20	NA	NA	1	2
53	female	NA	No	No	No	Yes	1	No	0	Not done	12	7	1	1	4	2.57142857142857	236	78	0.05	36	402	NA	1	2
31	female	NA	No	No	No	No	0	No	0	Not done	1	7	1	1	3	3.21428571428571	144	70	NA	4	41	NA	1	2
70	male	30.299204645878	Yes	Yes	Yes	Yes	0	Yes	1	Not done	12	4	0	1	4	22.5	296	340	0.59	187	551	NA	2	1
75	female	NA	No	Yes	No	No	0	Yes	0	Not done	18	4	0	1	2	11.2	699	75	11.29	168	183	1200	2	1
54	female	NA	No	No	No	Yes	0	No	0	Done, susp	NA	11	0	0	1	10.25	253	53	0.05	31	655	NA	2	2
81	female	NA	No	Yes	Yes	No	0	No	0	Not done	12	5	1	0	4	37	393	99	2.08	150	822	1000	3	1
42	male	27.170631566236	No	No	No	No	0	No	0	Not done	NA	3	1	1	8	NA	NA	NA	NA	NA	NA	1000	21	2
86	female	28.1640625	Yes	Yes	No	No	0	Yes	1	Not done	16	28	0	1	4	26	369	177	0.44	182	913	400	4	1
67	male	23.5294117647059	Yes	Yes	Yes	No	0	No	0	Not done	17	28	1	0	1	6.09090909090909	333	96	0.18	201	967	700	36	1
56	male	29.0437089892072	Yes	No	No	No	0	No	0	Not done	9	14	1	1	3	2.10714285714286	256	90	0.13	131	490	NA	2	2
73	male	23.5102040816327	Yes	Yes	No	Yes	1	Yes	1	Not done	12	14	1	1	3	4.85714285714286	203	97	0.15	39	309	0	3	2
70	female	NA	No	No	No	No	0	No	0	Not done	NA	14	1	0	NA	8.875	216	64	NA	51	747	NA	2	2
53	female	NA	No	No	No	No	0	No	0	Done, not susp	NA	10	1	0	4	1.4	246	80	0.07	35	70	400	1	2
80	male	NA	No	No	No	No	0	No	0	Not done	13	7	0	0	3	6	425	77	NA	93	142	NA	2	1
82	female	33.2840236686391	No	Yes	Yes	Yes	0	Yes	1	Done, not susp	NA	1	1	0	1	NA	194	155	NA	294	NA	NA	4	2
59	male	24.5092091533403	No	No	No	No	1	No	0	Done, not susp	NA	10	0	1	2	0.533333333333333	228	85	NA	11	NA	NA	5	2
63	male	28.4571397889876	No	Yes	No	Yes	0	No	0	Done, susp	NA	11	1	1	3	12.5714285714286	443	67	0.2	237	5600	1600	13	2
49	male	24.9134948096886	No	No	No	No	0	No	0	Done, susp	NA	14	1	1	4	6.5	814	53	0.36	102	3600	1060	9	2
73	male	NA	No	Yes	Yes	No	0	No	0	Done, susp	NA	5	1	1	4	4.55555555555556	319	69	0.19	117	1100	760	6	2
72	female	NA	No	Yes	No	No	0	No	1	Done, susp	NA	11	1	1	2	6.4	381	45	0.04	76	NA	1160	6	0
79	male	27.9903628117914	No	No	No	No	1	No	0	Done, not susp	NA	5	1	1	3	2.4	NA	71	0.11	50	2100	1260	0	2
52	male	31.7233206151	No	No	No	No	0	No	0	Not done	NA	7	1	0	4	8.4	288	71	0.12	50	590	630	3	2
75	male	24.5877551020408	No	Yes	Yes	No	0	Yes	1	Not done	NA	7	1	0	4	5.2	311	92	0.1	65	370	440	5	2
74	male	29.3998314659343	No	Yes	Yes	No	0	Yes	0	Done, not susp	NA	0	0	1	3	1.75	185	118	NA	5	NA	760	17	1
53	male	33.0963117123367	Yes	Yes	Yes	No	0	No	1	Done, not susp	NA	8	1	1	NA	8.45454545454546	422	80	0.09	192	1300	950	17	2
68	male	31.7082837891399	No	No	No	Yes	0	No	0	Not done	NA	6	1	1	6	2.6875	323	127	0.11	76	880	690	3	2
57	male	NA	Yes	No	No	No	0	No	0	Not done	NA	6	1	1	7	3.1	354	70	0.08	57	880	1130	38	2
61	male	33.2409972299169	No	No	No	No	0	No	0	Not done	NA	10	1	1	4	8.375	534	59	0.2	146	740	950	15	2
82	male	22.6048752834467	No	Yes	Yes	No	0	Yes	1	Done, not susp	NA	7	1	1	4	3.81818181818182	261	99	0.09	98	NA	1900	28	2
49	male	NA	No	No	No	Yes	0	No	0	Done, susp	NA	10	1	1	2	4.14285714285714	NA	79	0.11	82	1200	400	2	0
58	female	NA	No	No	No	No	1	No	0	Done, not susp	NA	1	0	0	7	1.42857142857143	224	62	0.08	33	460	0	2	2
80	male	31.0978907517577	No	Yes	Yes	Yes	0	Yes	1	Done, susp	7	3	1	1	3	7.5	NA	157	0.65	276	670	990	13	2
59	male	24.0811833874735	No	No	No	No	0	No	0	Done, not susp	NA	9	1	1	3	4.375	328	72	0.1	67	1400	600	1	0
48	male	23.1161653735785	No	No	No	No	0	No	0	Done, susp	NA	14	1	1	NA	9.625	NA	74	0.2	165	3200	3280	4	2
68	male	28.218220908358	No	Yes	No	No	0	Yes	0	Not done	NA	13	1	0	4	9.33333333333333	NA	77	0.31	159	1300	2160	11	2
71	male	33.3766540642722	No	Yes	No	No	0	Yes	1	Done, not susp	NA	7	1	1	NA	3.2	260	94	NA	52	NA	900	51	0
70	male	NA	Yes	Yes	Yes	No	0	Yes	1	Done, susp	NA	14	1	0	3	7.77777777777778	302	199	0.26	115	770	1590	5	2
56	male	20.0692041522491	Yes	No	No	No	0	No	0	Done, not susp	NA	1	1	0	6	11.7142857142857	311	72	0.1	149	1500	930	7	2
82	male	NA	Yes	No	No	No	0	No	0	Done, not susp	NA	9	1	0	2	6.125	228	75	0.07	34	69	0	9	1
50	male	26.7590027700831	No	No	No	No	0	No	0	Not done	NA	6	1	1	6	3.86666666666667	NA	76	0.09	115	1400	820	7	2
54	male	32.1929049362454	No	Yes	Yes	No	0	No	1	Not done	NA	21	0	1	3	1.33333333333333	261	88	0.06	24	370	520	7	2
51	female	33.6592970521542	No	No	No	No	0	No	0	Done, susp	NA	4	1	0	2	7.33333333333333	NA	86	NA	115	450	740	2	2
84	female	NA	Yes	No	No	No	0	No	0	Done, susp	NA	5	1	0	3	4.22222222222222	323	45	0.15	26	2300	1220	9	1
47	female	34.2857142857143	No	Yes	Yes	No	0	No	1	Done, susp	NA	9	1	1	5	2.76923076923077	NA	59	0.06	64	1100	870	12	2
48	female	38.3328375966687	No	No	No	No	1	No	0	Not done	NA	7	1	1	NA	23	NA	61	0.03	25	NA	910	6	0
75	male	NA	No	No	No	No	0	No	0	Done, susp	NA	7	1	0	NA	9.85714285714286	412	75	0.1	113	1100	4000	2	0
72	male	19.0948112612044	No	Yes	Yes	No	1	Yes	0	Done, susp	NA	10	1	0	4	7.625	291	145	0.03	26	170	1080	1	2
43	male	NA	No	No	No	No	0	No	0	Done, susp	NA	5	1	0	5	9.18181818181818	269	90	0.65	148	650	940	1	0
62	female	24.979718766901	No	Yes	Yes	No	0	No	0	Done, susp	NA	11	1	1	NA	7.72727272727273	269	83	0.06	154	310	260	9	2
79	female	NA	No	No	No	No	0	No	0	Not done	NA	5	1	1	5	4.25	287	70	0.08	34	630	1300	3	2
87	female	32.421875	Yes	Yes	Yes	No	0	Yes	1	Done, not susp	NA	4	1	0	2	1.65	213	139	0.12	21	88	0	9	2
56	male	32.7858954232581	No	Yes	No	Yes	0	Yes	0	Done, susp	NA	3	1	1	3	8	435	81	0.07	120	1300	840	1	0
59	female	23.3725761772853	No	Yes	No	No	1	No	0	Done, not susp	NA	5	1	1	9	1.66666666666667	485	112	0.29	16	650	2910	4	2
67	female	36.8480725623583	No	Yes	Yes	No	0	No	0	Not done	NA	7	1	0	3	1.07692307692308	318	46	0.03	45	NA	520	5	2
64	female	27.6360544217687	No	Yes	No	No	0	No	0	Not done	NA	2	1	1	5	7.33333333333333	333	65	0.09	96	160	1110	2	0
82	male	NA	No	Yes	No	No	0	No	0	Not done	NA	14	0	0	2	11.4	288	67	0.05	92	600	4000	10	2
77	male	29.8605512257756	No	Yes	No	No	0	Yes	1	Done, susp	NA	21	0	1	NA	11.5	424	72	0.09	137	1100	1250	17	2
44	male	NA	No	No	No	No	0	No	0	Done, not susp	NA	12	1	0	NA	7.2	NA	76	0.11	140	1000	700	3	2
80	male	NA	No	No	No	No	0	No	0	Not done	NA	7	1	0	6	8.75	NA	59	0.07	60	640	1050	2	2
55	female	NA	No	No	No	No	0	No	0	Done, susp	NA	3	1	1	4	6	649	59	0.18	156	2100	3530	25	0
38	male	28.3379501385042	No	No	No	No	0	No	0	Not done	NA	3	1	1	2	3.28571428571429	179	75	0.07	10	75	350	2	2
63	male	23.8782922016643	No	Yes	Yes	No	0	Yes	1	Not done	NA	5	1	0	2	16.8	NA	51	0.5	282	520	650	1	0
70	male	29.320987654321	Yes	Yes	Yes	No	0	No	1	Done, not susp	NA	30	0	1	3	5.44444444444444	NA	111	0.09	34	380	520	3	2
73	female	NA	No	No	No	No	0	No	1	Not done	NA	14	1	1	5	2.625	323	81	0.09	21	310	2460	1	0
70	male	31.9140001679684	Yes	Yes	No	Yes	0	Yes	1	Not done	NA	10	1	1	NA	9.28571428571429	464	112	0.37	109	260	860	12	2
66	male	24.8356464572681	No	Yes	No	No	0	No	0	Done, susp	NA	10	1	0	6	10.8333333333333	550	85	0.24	206	1300	2100	9	2
56	female	29.0005948839976	No	Yes	Yes	No	1	No	0	Done, susp	NA	7	1	1	5	4.58333333333333	457	47	0.04	110	140	640	5	2
77	female	34.3350950966398	No	Yes	No	No	1	No	0	Not done	NA	1	1	1	3	3.66666666666667	170	48	0.16	109	NA	760	2	2
79	female	27.2391505078486	No	Yes	Yes	No	1	No	1	Not done	NA	3	1	0	NA	3	393	156	0.22	44	1200	960	5	0
60	female	37.5625729233317	No	Yes	Yes	No	0	No	0	Done, susp	NA	10	1	1	5	1.77777777777778	332	540	0.37	139	800	1610	3	2
68	female	24.4646016033724	No	Yes	Yes	Yes	0	No	0	Done, susp	NA	10	1	1	NA	1.80952380952381	269	58	0.05	37	360	520	3	0
64	male	31.2809218296147	No	No	No	No	0	No	0	Not done	NA	7	1	1	NA	8.5	471	109	0.2	153	450	810	4	0
58	male	25.2186069460815	No	No	No	No	0	No	0	Done, susp	NA	10	1	1	2	7.5	308	67	0.05	95	530	1050	1	2
75	male	28.9256198347107	No	Yes	Yes	Yes	1	Yes	0	Not done	NA	7	1	1	1	3.11111111111111	286	71	0.05	14	93	250	1	2
70	male	22.7208888611467	No	Yes	Yes	Yes	0	No	0	Not done	NA	6	1	0	2	3.8125	319	95	1.6	243	NA	650	8	2
74	male	29.8775510204082	Yes	Yes	No	Yes	0	Yes	0	Done, susp	NA	11	0	1	NA	6.72727272727273	302	60	0.1	276	420	1090	1	0
72	male	24.5078610120227	No	Yes	Yes	No	0	No	0	Not done	NA	10	1	1	NA	11.2222222222222	NA	99	0.59	204	NA	3660	27	2
84	male	25.7943800327442	No	Yes	Yes	No	0	Yes	1	Done, susp	NA	14	0	0	NA	0.310344827586207	267	296	0.32	35	470	2220	3	0
76	female	28.3038501560874	Yes	Yes	Yes	No	0	No	0	Done, susp	NA	7	0	1	8	15	346	91	0.28	109	310	1860	1	0
65	female	40.1384083044983	Yes	Yes	Yes	No	0	Yes	1	Done, susp	NA	9	1	1	4	2.16666666666667	287	58	0.07	66	170	1890	1	0
51	female	49.1233102656962	Yes	Yes	Yes	No	0	Yes	1	Done, susp	NA	4	1	1	NA	4.66666666666667	249	57	NA	102	NA	260	18	2
55	male	NA	No	No	No	No	0	No	0	Not done	NA	8	1	1	5	5.61538461538461	NA	96	0.09	129	2400	710	5	2
69	female	21.7180660897457	No	No	No	No	0	No	0	Not done	NA	NA	1	0	6	2.66666666666667	NA	73	0.02	39	380	690	4	2
65	male	29.8785669252488	No	Yes	No	No	0	Yes	0	Not done	NA	8	1	1	6	6.875	386	123	0.21	130	2300	1150	1	0
83	male	26.3328887520947	No	Yes	Yes	Yes	0	Yes	0	Done, not susp	NA	14	1	0	2	3.78571428571429	240	104	0.06	53	970	1060	0	2
80	male	24.6598639455782	No	Yes	No	No	0	No	0	Not done	NA	7	1	1	5	4.72727272727273	403	73	0.15	90	1500	1570	45	2
69	male	32.7511621900826	Yes	Yes	Yes	Yes	0	Yes	1	Not done	NA	7	1	1	3	2.75	322	165	0.12	34	NA	840	9	2
67	male	34.9166404529726	No	Yes	No	Yes	0	Yes	1	Done, not susp	NA	7	0	1	2	2.125	310	72	0.02	37	NA	3320	0	2
74	male	22.936449963477	Yes	Yes	Yes	No	1	Yes	1	Done, susp	NA	7	0	1	6	22.8	409	216	0.24	252	810	480	4	2
73	male	NA	No	Yes	No	No	0	No	1	Done, susp	NA	21	1	1	3	8.125	342	133	0.18	272	1400	1460	4	2
71	male	29.9616116850286	No	No	No	No	0	No	0	Done, susp	NA	21	1	1	NA	4.52380952380952	544	79	0.17	155	2100	1460	2	0
72	female	29.6532683136721	No	No	No	No	0	No	0	Not done	NA	7	1	0	2	1.53846153846154	244	102	0.07	29	640	1040	1	0
61	female	26.6698215251487	No	No	No	No	1	No	0	Not done	NA	10	1	1	3	7.66666666666667	362	72	0.29	165	730	890	3	0
74	male	23.4131113423517	No	No	No	No	0	No	0	Done, susp	NA	7	1	0	NA	3.45454545454545	473	84	1.8	152	1100	1300	1	0
76	male	19.3905817174515	Yes	No	No	No	0	No	0	Done, susp	NA	14	1	0	NA	9.5	720	116	0.23	179	1800	1680	8	1
68	male	29.2304421768708	No	Yes	Yes	No	0	No	1	Done, susp	NA	11	1	1	6	8.125	706	148	1.6	166	3300	1220	51	2
80	female	30.2021696252465	No	No	No	No	0	No	0	Done, susp	NA	2	1	0	3	5.85714285714286	NA	65	0.08	39	520	2480	21	2
79	female	24.4351866688031	No	No	No	No	0	No	0	Done, susp	NA	18	0	0	3	7	445	59	32	106	480	2700	16	2
71	male	NA	Yes	No	No	No	0	Yes	1	Not done	NA	2	0	0	2	NA	NA	NA	NA	NA	NA	4000	3	2
80	male	27.7634297520661	No	No	No	Yes	0	No	0	Not done	NA	NA	0	0	NA	2.28571428571429	437	104	0.69	147	1300	2820	1	2
65	female	21.4535737137265	No	Yes	No	No	0	No	0	Not done	NA	14	1	0	2	2.71428571428571	NA	56	0.04	15	450	680	1	2
73	male	30.9304380760005	Yes	Yes	No	No	0	Yes	0	Done, susp	NA	4	0	1	2	4.58823529411765	465	83	0.07	136	1400	1710	24	2
78	male	24.8970602317342	No	Yes	No	No	0	Yes	0	Not done	NA	14	1	1	5	6.55555555555556	452	63	0.04	116	NA	3930	8	2
53	male	NA	No	No	No	No	0	No	0	Not done	NA	6	1	1	NA	6.27272727272727	438	90	0.12	98	580	1100	1	0
53	male	27.6658007106811	No	No	No	No	0	No	0	Done, susp	NA	9	1	1	2	9.85714285714286	464	81	0.21	149	7300	550	7	2
82	male	24.3591836734694	Yes	Yes	Yes	No	0	Yes	1	Done, susp	NA	7	1	1	2	1.32727272727273	441	206	0.37	119	2500	3130	4	2
82	female	19.2387543252595	No	Yes	Yes	No	0	No	1	Done, susp	NA	4	1	1	5	10.4	639	42	0.11	170	630	2660	11	2
61	female	34.0136054421769	No	No	No	Yes	1	No	0	Done, susp	NA	7	1	1	NA	4.57142857142857	NA	49	0.06	62	2600	3900	2	2
68	male	26.8809349890431	No	Yes	Yes	No	0	Yes	0	Done, susp	NA	7	0	0	2	5.88888888888889	NA	61	0.28	186	4300	2180	5	2
54	female	28.046875	No	No	No	No	0	No	0	Not done	NA	7	1	0	6	1.92307692307692	261	78	0.02	38	560	1220	2	2
61	male	24.6913580246914	No	No	No	No	0	No	0	Done, susp	NA	10	1	1	2	NA	NA	79	0.22	194	2400	3640	1	0
78	male	NA	No	Yes	Yes	No	0	No	0	Done, not susp	NA	6	1	1	NA	3.4	NA	74	0.07	53	520	950	2	0
50	female	36.8026859504132	No	No	No	No	1	No	0	Done, susp	NA	7	0	0	7	7.1	418	87	NA	55	NA	360	5	2
74	male	22.9938271604938	No	No	No	No	0	No	0	Done, susp	NA	7	1	1	2	3.5	314	48	0.04	58	980	730	3	2
61	male	NA	No	No	No	No	0	No	0	Done, susp	NA	18	1	1	3	3.77272727272727	NA	81	4	122	1500	4000	4	2
79	male	27.7008310249307	No	Yes	No	No	1	Yes	0	Not done	NA	11	1	0	8	13	479	104	0.16	63	NA	3000	24	2
78	male	31.85546875	No	Yes	Yes	Yes	1	Yes	1	Not done	NA	2	1	1	3	4.75	353	107	0.16	115	330	1590	13	2
72	female	NA	No	No	No	Yes	1	No	0	Done, susp	NA	14	1	1	5	6.8	376	71	2.6	185	710	1470	29	2
77	female	19.6143250688705	No	Yes	No	No	0	No	0	Not done	NA	3	1	0	3	6.09090909090909	226	100	0.16	51	290	2410	5	1
72	male	27.099609375	No	Yes	No	No	0	Yes	0	Done, susp	NA	14	0	0	4	5.27272727272727	305	66	0.08	133	1800	740	2	0
83	male	35.0865051903114	No	Yes	Yes	Yes	0	Yes	1	Not done	NA	3	1	1	3	9.11111111111111	276	148	0.07	79	NA	850	7	2
65	female	29.6426854670726	No	No	No	Yes	0	No	0	Done, susp	NA	3	1	0	2	3.64285714285714	261	69	0.1	39	380	770	21	2
77	male	32.6530612244898	Yes	Yes	No	Yes	0	Yes	0	Not done	NA	14	1	1	5	9.33333333333333	270	163	0.13	111	270	1250	1	0
78	female	27.0051309748852	No	Yes	No	No	0	No	0	Not done	NA	22	0	1	2	NA	NA	58	NA	3	NA	250	2	2
73	male	25.8293768102959	No	Yes	No	No	0	Yes	1	Done, not susp	NA	10	1	1	NA	11.75	NA	117	0.54	155	9200	4000	29	2
84	female	34.375	No	Yes	No	No	0	Yes	1	Done, susp	NA	NA	0	0	3	2.05263157894737	259	69	0.09	45	230	830	2	2
62	male	NA	No	No	No	No	0	No	0	Done, susp	NA	7	1	1	5	7.66666666666667	501	98	0.13	278	3800	3410	56	2
55	male	37.9838816224072	No	Yes	Yes	No	0	No	0	Done, susp	NA	7	1	0	2	3.5625	688	100	0.13	33	2800	680	1	0
63	male	27.1669192713546	No	No	No	No	0	No	0	Not done	NA	14	0	1	3	5.66666666666667	223	76	0.03	68	370	500	1	2
55	female	NA	No	No	No	No	0	No	0	Done, susp	NA	7	1	1	NA	3.85	NA	64	0.05	160	780	1060	1	2
84	female	28.0276816608997	No	No	No	No	0	Yes	0	Done, susp	NA	5	0	1	2	3.11111111111111	405	92	0.07	50	1300	1740	4	1
79	male	23.5898354683627	Yes	Yes	Yes	No	0	No	1	Done, susp	NA	28	0	0	NA	2.5	429	95	0.11	124	NA	820	9	1
78	female	27.923875432526	Yes	Yes	Yes	Yes	0	No	1	Not done	NA	2	0	1	5	10.3	178	68	0.14	147	280	800	7	1
77	female	39.6899167162403	Yes	Yes	Yes	No	0	Yes	1	Done, not susp	NA	3	1	1	3	3.33333333333333	262	66	0.05	53	250	1300	2	1
67	male	34.0806575562164	Yes	Yes	Yes	No	0	Yes	1	Done, susp	NA	21	0	1	5	16	594	229	0.65	168	650	2900	2	1
80	male	37.8680268595041	Yes	Yes	Yes	No	1	No	0	Done, susp	NA	7	1	1	6	2.33333333333333	394	161	0.22	152	6800	2950	6	1
78	female	26.0275824770146	No	Yes	Yes	No	1	No	0	Done, not susp	NA	2	1	0	3	4.5	271	136	0.23	50	NA	3240	6	1
64	male	31.8509729774315	Yes	No	No	Yes	1	No	0	Done, susp	NA	5	1	1	3	4.06666666666667	508	91	0.24	184	2600	810	2	1
65	male	NA	No	Yes	Yes	No	0	No	0	Done, susp	NA	10	1	0	5	6.57142857142857	863	122	0.43	198	1400	2010	4	1
65	male	26.9240702479339	No	Yes	Yes	Yes	0	Yes	1	Not done	NA	18	0	1	7	7	NA	68	0.17	70	830	4000	7	1
72	male	NA	No	Yes	Yes	No	0	No	0	Done, susp	NA	14	1	1	NA	6.44444444444444	642	78	0.09	143	5500	2530	6	1
78	male	21.7086207411389	No	Yes	No	No	0	No	0	Done, susp	NA	14	0	1	4	24.4	563	139	0.22	140	540	2090	2	1
84	male	30.5078125	No	Yes	Yes	No	0	Yes	1	Done, susp	NA	4	1	1	8	21.125	569	153	0.42	303	1100	1190	3	1
81	male	33.4722173593362	No	Yes	No	No	1	Yes	0	Done, susp	NA	14	0	1	4	17.5	486	150	0.68	126	970	840	3	1
86	male	NA	No	Yes	Yes	No	0	Yes	0	Done, not susp	NA	2	1	1	6	9.5	221	173	0.21	98	310	770	5	1
81	male	NA	No	Yes	Yes	No	1	Yes	0	Not done	NA	4	1	1	2	7.83333333333333	475	262	3.2	92	8100	4000	6	1
54	male	25.5102040816327	No	Yes	No	No	0	Yes	0	Done, susp	NA	4	1	0	3	2.38095238095238	438	57	0.42	69	420	1190	1	1
80	female	20.8890059844179	Yes	Yes	Yes	Yes	1	Yes	0	Done, not susp	NA	7	0	1	5	13.6	290	62	0.08	154	NA	1240	7	1
72	male	21.8168888888889	Yes	No	No	No	0	No	1	Not done	NA	NA	0	0	NA	8.25	359	291	0.35	64	1500	1300	6	1
82	female	43.2949811545328	Yes	No	No	Yes	0	No	1	Not done	NA	14	1	1	4	10.625	423	279	0.83	171	590	1340	1	1
78	male	24.6755002704164	No	Yes	No	No	1	No	0	Not done	NA	30	0	0	5	13.8	713	60	1.6	165	640	4000	3	1
76	male	NA	No	Yes	Yes	No	0	No	1	Done, susp	NA	2	0	1	4	7.77777777777778	992	54	0.17	194	1800	4000	2	1
83	male	NA	No	No	No	No	1	No	1	Not done	NA	10	1	1	6	11.6666666666667	338	116	0.8	269	480	1070	5	1
74	female	26.6383592373017	No	Yes	No	Yes	1	Yes	0	Done, susp	NA	7	1	1	8	2	471	45	0.12	106	410	4000	2	1
65	female	27.5482093663912	No	Yes	No	No	1	Yes	0	Not done	NA	9	NA	NA	NA	NA	NA	NA	NA	NA	NA	4001	21	1
82	female	26.5021162137574	Yes	No	No	No	0	No	0	Done, susp	NA	3	0	0	2	11.6666666666667	835	341	0.47	16	12000	2600	9	2
83	male	28.4055043555107	Yes	Yes	Yes	No	0	Yes	1	Done, susp	NA	7	1	1	6	2.06709956709957	NA	125	0.13	71	300	1820	0	1
67	male	23.2005432322318	No	Yes	Yes	No	1	Yes	0	Done, not susp	NA	10	1	0	3	23.4	453	104	1.8	153	1300	3070	4	2
81	female	37.8125	Yes	Yes	Yes	Yes	0	Yes	1	Done, not susp	NA	1	1	1	2	NA	NA	NA	NA	31	NA	NA	21	1
62	male	24.6152105024898	No	No	No	No	0	No	0	Done, susp	NA	7	0	0	2	7.44444444444444	353	87	0.15	142	1500	930	1	2
64	female	25.8296744590799	No	Yes	No	Yes	1	No	0	Done, not susp	NA	2	1	1	4	10.0769230769231	NA	69	0.09	114	200	830	4	2
84	male	20.377973674677	Yes	Yes	Yes	No	0	Yes	1	Done, susp	14	14	0	1	3	6	378	106	0.3	149	530	4000	13	1
80	male	26.5962778575963	No	Yes	No	No	1	Yes	1	Done, susp	NA	10	1	0	3	11.2222222222222	542	104	0.16	200	480	4000	4	1
79	male	26.4930256312043	No	Yes	Yes	No	1	Yes	0	Done, susp	NA	7	1	0	NA	3.83333333333333	296	132	0.19	83	550	1610	4	1
73	female	21.9651056014692	No	Yes	No	No	0	Yes	0	Done, susp	NA	14	1	1	5	7.875	320	58	3.3	108	780	540	5	2
58	female	32.3232323232323	No	No	No	Yes	0	No	0	Done, susp	NA	6	1	0	2	3.42857142857143	376	88	0.1	34	350	990	3	2
77	male	23.1273978988132	No	Yes	No	No	0	Yes	0	Done, susp	NA	2	0	1	3	6.28571428571429	598	94	1.1	110	1500	1040	17	1
80	female	33.1196581196581	Yes	Yes	Yes	No	0	Yes	1	Done, susp	NA	3	1	1	6	5	NA	186	0.25	144	400	1200	8	2
73	female	35.2617079889807	No	Yes	Yes	No	0	No	0	Done, susp	NA	14	1	1	3	5.26666666666667	412	68	0.07	119	900	4000	4	2
52	male	37.5849016080969	Yes	No	No	Yes	0	No	0	Done, susp	NA	6	1	1	6	8.83333333333333	448	96	0.23	166	1700	920	4	2
60	female	43.0682864786632	Yes	Yes	Yes	Yes	0	Yes	1	Done, susp	NA	7	1	1	3	2.06666666666667	412	50	0.02	109	1000	560	11	1
59	female	28.4799168975069	No	No	No	Yes	0	No	0	Done, susp	NA	14	1	1	5	4	NA	57	0.02	58	140	680	3	2
69	male	24.3328100470958	No	No	No	No	0	No	1	Done, susp	NA	10	1	0	1	4.54545454545454	310	81	11	139	1200	800	4	2
72	male	26.0616793076949	No	Yes	Yes	No	0	No	0	Done, susp	NA	17	0	1	4	7.85714285714286	523	47	0.1	53	4700	1330	13	2
44	male	NA	No	No	No	Yes	0	No	0	Done, susp	NA	9	1	1	NA	1.86666666666667	407	62	0.1	37	1700	820	7	2
58	male	32.3153409090909	Yes	Yes	Yes	Yes	0	Yes	0	Done, susp	NA	28	1	1	2	2.84615384615385	359	75	0.01	123	1300	670	7	2
84	female	NA	No	Yes	Yes	No	0	No	0	Done, susp	NA	5	1	1	5	9.125	NA	289	0.75	150	4300	2540	43	0
54	male	25.6379962192817	No	No	No	No	1	Yes	0	Done, not susp	NA	7	1	1	3	1.3984962406015	215	72	0.05	17	45	5470	13	2
58	male	24.1684694429421	No	No	No	No	0	No	0	Done, susp	NA	28	1	1	3	16	515	64	0.15	206	1100	20001	12	2
65	female	29.5752363179034	Yes	Yes	No	No	0	Yes	0	Done, not susp	NA	7	0	1	NA	1.93333333333333	320	96	0.12	50	210	850	12	2
72	male	28.9017341040462	No	No	No	No	0	No	0	Done, not susp	NA	3	1	0	6	8.1	385	81	3.7	43	1400	1740	16	1
47	male	26.7474048442907	No	No	No	No	0	No	0	Done, susp	NA	28	1	1	5	4.66666666666667	287	70	0.06	45	1100	380	4	2
57	male	32.2530864197531	No	Yes	Yes	Yes	0	Yes	0	Done, susp	NA	21	1	1	NA	3.87951807228916	256	100	0.05	47	1500	390	6	2
58	female	27.842518555703	No	Yes	Yes	Yes	0	No	0	Done, not susp	NA	9	1	0	5	3.42857142857143	314	91	0.1	48	1100	650	5	2
74	male	33.2787597313642	Yes	Yes	No	No	1	No	1	Done, not susp	NA	7	1	1	3	NA	NA	NA	NA	NA	NA	3750	43	1
73	female	27.5482093663912	No	Yes	Yes	No	0	Yes	1	Not done	NA	10	1	0	3	4.25	534	80	NA	63	NA	650	32	1
57	male	29.8605512257756	No	Yes	No	Yes	0	Yes	0	Not done	6	4	1	1	5	15.1315789473684	329	74	NA	88	571	0	57	2
66	male	36.0685941043084	No	Yes	Yes	No	0	Yes	1	Done, not susp	12	3	1	1	5	9.13636363636364	570	262	NA	84	NA	1260	15	2
57	female	26.4197530864197	No	No	No	No	1	No	0	Not done	8	6	1	1	4	4.69642857142857	319	185	NA	31	460	1610	3	2
69	male	26.7538644470868	No	Yes	Yes	No	1	No	1	Done, susp	NA	10	1	1	7	NA	521	83	NA	44	NA	1550	13	2
57	male	23.3808116097823	No	No	No	No	1	No	0	Not done	9	6	1	0	3	0.234718826405868	221	102	NA	157	325	1620	12	1
70	female	29.0367377856331	Yes	Yes	Yes	No	1	No	1	Not done	NA	10	1	1	2	4.13548387096774	469	146	NA	55	NA	1680	6	1
57	female	27.5482093663912	No	No	No	No	0	No	1	Not done	NA	6	0	1	NA	4.27777777777778	549	48	0.1	62	2683	550	45	2
67	male	23.0555555555556	No	No	No	No	0	No	1	Not done	NA	8	1	0	NA	NA	NA	NA	NA	NA	NA	128240	34	2
60	female	21.1167800453515	Yes	No	No	No	1	No	0	Not done	13	7	1	0	4	4.25423728813559	362	48	0.1	82	790	570	28	2
28	female	32.5670498084291	Yes	Yes	Yes	Yes	0	No	1	Not done	NA	7	1	1	4	4.44444444444444	NA	47	0	45	510	590	7	2
55	female	27.34375	No	Yes	Yes	Yes	0	No	0	Not done	10	5	0	0	2	2.82010582010582	244	98	NA	21	NA	0	3	2
69	male	24.8073719283632	No	Yes	Yes	No	0	No	1	Not done	9	5	1	1	3	5.41509433962264	293	222	NA	52	NA	840	12	1
57	female	25.9286653517423	No	No	No	Yes	1	No	0	Not done	NA	28	0	1	NA	3.5	NA	53	0	63	NA	1190	9	2
52	female	22.2059897735573	No	Yes	No	No	0	Yes	1	Not done	11	9	0	1	8	7.86666666666667	NA	90	0.2	42	NA	0	6	2
42	female	24.9035812672176	No	No	No	Yes	1	No	0	Not done	15	9	1	0	5	3.60952380952381	NA	88	0.15	198	544	850	5	2
72	male	28.7317468902109	No	Yes	No	No	1	Yes	1	Not done	11	7	0	1	2	2.25352112676056	367	113	NA	78	NA	2570	14	2
73	female	30.0500270416441	Yes	Yes	Yes	No	1	No	1	Not done	17	10	1	1	6	10.8333333333333	791	145	2.13	84	567	1270	11	1
60	male	23.7628447809627	No	Yes	No	Yes	1	No	1	Not done	NA	2	1	0	5	11.8727272727273	213	136	NA	40	NA	2080	18	2
49	female	30.6703397612489	No	No	No	Yes	1	No	0	Not done	NA	3	1	0	2	2.68181818181818	383	69	NA	20	NA	0	50	1
67	female	28.0898876404494	No	Yes	Yes	No	1	No	0	Not done	6	8	1	1	1	22.0666666666667	NA	61	0.04	62	1630	1150	15	2
73	male	32.1713517687094	No	Yes	Yes	No	0	Yes	1	Not done	17	14	1	1	3	2.39716312056738	NA	125	NA	139	NA	2520	31	1
73	male	37.037037037037	No	No	No	Yes	1	No	0	Done, susp	NA	7	1	1	6	5.36363636363636	469	88	NA	110	NA	3790	44	1
68	male	19.7911241468162	No	No	No	Yes	0	No	0	Not done	NA	2	0	1	NA	NA	NA	NA	NA	NA	NA	1330	25	2
47	male	25.5040403769229	No	No	No	No	0	No	0	Not done	20	10	1	1	6	14.8333333333333	791	115	1.08	195	NA	38790	28	2
72	male	26.7949380165289	Yes	Yes	Yes	No	0	No	1	Not done	21	7	1	1	9	12	NA	97	0.19	119	NA	3920	74	2
68	male	27.3099030569933	Yes	No	No	No	0	No	0	Not done	NA	NA	0	1	3	2.63366336633663	318	86	NA	21	NA	800	15	2
56	male	32.4837750135208	Yes	Yes	Yes	Yes	0	No	1	Done, susp	NA	5	1	1	4	NA	292	276	NA	64	NA	NA	7	2
29	female	23.869387755102	No	No	No	No	1	No	0	Done, susp	NA	6	1	0	5	2.88235294117647	325	66	NA	150	NA	1880	8	2
82	male	29.4214876033058	NA	NA	NA	NA	NA	Yes	0	Not done	7	4	0	1	2	4.04615384615385	238	114	NA	27	406	740	5	1
80	male	22.9568411386593	Yes	Yes	Yes	Yes	0	No	1	Not done	11	14	0	0	2	14.3333333333333	287	186	0.13	143	785	630	13	2
51	male	27.0339761248852	Yes	Yes	No	No	1	Yes	1	Not done	10	3	0	0	2	9.61333333333333	NA	146	0.2	74	NA	610	43	2
83	male	17.7754017842227	No	No	No	Yes	1	Yes	1	Not done	9	25	0	1	3	11.0958904109589	338	165	0.83	118	NA	3150	10	2
65	male	25.3387755102041	No	No	No	No	0	No	0	Not done	NA	0	0	0	4	NA	542	127	NA	494	NA	NA	62	2
60	female	21.3224489795918	No	No	No	No	0	No	0	Not done	NA	10	0	1	NA	NA	NA	NA	NA	NA	NA	4720	33	2
74	male	24.6913580246914	Yes	Yes	Yes	No	0	No	1	Not done	NA	14	1	0	NA	NA	NA	NA	NA	NA	NA	1940	62	2
73	male	34.0203461487647	Yes	Yes	Yes	No	0	No	1	Not done	19	7	1	1	6	20.6621621621622	303	179	3.73	511	1025	1840	39	2
69	male	23.0545624644993	No	Yes	Yes	No	0	No	0	Not done	12	6	1	0	5	23.9032258064516	324	88	0.38	189	NA	1430	24	2
75	male	27.9098956268992	No	Yes	No	No	1	Yes	1	Not done	8	10	0	1	2	7.13698630136986	305	92	0.03	96	1490	NA	7	2
77	male	31.0185185185185	No	Yes	Yes	No	0	No	1	Not done	15	19	1	1	2	3.78486055776892	389	85	NA	35	NA	1090	4	2
75	male	25.8744441721228	No	Yes	No	Yes	0	Yes	0	Not done	10	14	0	1	6	33.1111111111111	413	117	0.31	159	687	1880	3	1
61	male	23.3024691358025	No	No	No	No	0	No	0	Done, susp	13	10	1	1	2	NA	NA	NA	NA	194	2400	1810	4	2
45	male	25.992438563327	No	No	No	No	0	No	0	Done, susp	18	10	1	1	NA	NA	661	92	NA	86	NA	1340	3	2
30	female	25.1428571428571	No	No	No	No	0	No	0	Not done	13	11	1	1	8	NA	292	54	NA	99	NA	1990	8	2
86	male	21.7738423573813	No	Yes	No	No	0	Yes	0	Not done	6	7	0	0	2	3.67857142857143	NA	67	0	3	NA	NA	3	2
68	male	25.7706355003652	No	Yes	No	No	0	Yes	0	Not done	8	7	1	0	4	11.3782051282051	232	106	0.13	164	762	NA	6	2
79	male	24.981738495252	No	Yes	No	No	0	Yes	0	Not done	11	7	0	1	5	3.91071428571429	269	76	0.04	37	NA	1240	14	1
76	male	29.2537133196474	No	Yes	Yes	No	1	Yes	1	Not done	17	4	1	1	5	NA	336	111	NA	97	NA	1090	8	2
82	male	28.0159401038522	No	No	No	No	1	No	1	Not done	12	6	1	1	NA	NA	NA	NA	NA	NA	NA	1650	18	2
48	female	39.7455681433249	No	No	No	Yes	1	No	0	Not done	18	7	1	1	3	22.6	NA	61	0.03	25	NA	770	11	2
50	female	21.051634894584	No	Yes	Yes	No	1	No	0	Done, susp	10	7	1	0	2	46	165	180	NA	11	NA	880	16	2
80	female	34.7555555555556	No	No	No	No	0	No	0	Not done	12	10	0	1	3	5.6	373	56	0.18	90	1500	2630	7	2
61	male	38.8252551418495	No	Yes	No	Yes	0	No	0	Not done	15	7	1	1	4	2.31413612565445	558	90	NA	30	NA	1280	9	2
18	male	19.6539792387543	No	No	No	No	1	No	0	Not done	10	9	1	1	7	4.38139534883721	342	69	1.22	230	209	1470	17	2
74	male	26.1224489795918	Yes	No	No	No	0	No	0	Not done	19	14	1	1	3	5.17441860465116	372	82	0.32	228	2501	2500	63	2
53	male	27.170631566236	No	No	No	No	0	No	0	Not done	NA	10	1	0	3	7.33333333333333	573	96	NA	157	NA	4450	100	0
68	male	26.2965668371074	No	No	No	No	0	No	0	Not done	NA	10	1	1	NA	5.54545454545454	408	92	NA	128	1788	44870	44	2
52	male	27.7551020408163	Yes	Yes	Yes	No	0	No	0	Not done	12	9	1	1	5	8.50847457627119	418	136	0.28	49	2800	760	5	2
66	female	23.8060676440703	No	No	No	No	0	No	0	Not done	9	7	1	1	4	6.96341463414634	333	62	NA	54	NA	1150	11	2
44	male	26.9973407330327	No	No	No	No	0	No	0	Not done	14	12	1	1	2	0.568965517241379	493	86	0.36	82	1013	1750	3	2
68	male	26.1961873500821	No	Yes	Yes	No	0	No	1	Not done	12	10	0	1	3	5.91666666666667	259	75	0.05	80	387	510	5	2
71	female	25.121107266436	No	Yes	Yes	No	1	Yes	1	Not done	NA	1	0	0	4	5.7037037037037	207	133	0.53	252	1737	1760	16	2
71	male	25.1807851239669	No	No	No	No	0	No	0	Not done	17	8	1	1	5	8.1747572815534	635	92	0.4	202	2835	NA	13	2
58	female	23.840830449827	No	No	No	No	1	No	0	Not done	14	10	1	1	4	5.04210526315789	252	71	0.07	86	215	760	19	2
62	male	27.105024898144	No	No	No	No	1	No	0	Not done	10	7	1	1	4	2.32352941176471	318	113	0.11	40	604	1280	12	2
50	female	NA	No	No	No	No	0	No	0	Not done	11	1	1	1	5	4.00787401574803	208	84	0.03	13	NA	1010	6	2
85	male	27.1745991667719	No	Yes	Yes	No	0	Yes	1	Not done	13	14	1	1	6	10.344262295082	NA	182	0.38	153	1385	NA	8	2
55	male	28.218220908358	No	Yes	Yes	No	0	Yes	1	Not done	NA	2	1	0	1	11.2317073170732	314	113	0.64	171	578	3800	3	2
77	male	29.2633402012601	No	Yes	Yes	Yes	0	Yes	0	Not done	8	7	0	1	4	5.67647058823529	250	128	0.08	8	701	NA	9	2
52	male	31.4592411520884	No	No	No	Yes	0	No	0	Not done	13	10	1	1	2	7.04166666666667	446	70	0.07	41	921	NA	9	2
83	male	23.308367768595	Yes	Yes	Yes	No	1	No	0	Not done	17	7	0	1	5	12.0405405405405	296	113	10.7	176	500	1460	9	2
57	male	34.9002657789471	No	Yes	Yes	No	0	No	1	Not done	NA	5	0	1	2	NA	458	129	NA	124	NA	2280	48	2
67	female	29.9390332413993	No	Yes	Yes	No	0	No	0	Not done	NA	11	NA	NA	NA	NA	NA	NA	NA	NA	NA	9660	18	2
54	female	30.4779662232421	No	Yes	Yes	No	0	No	1	Not done	NA	5	1	0	NA	4.09090909090909	236	53	NA	49	NA	190	16	2
64	male	25.8264462809917	No	Yes	Yes	No	0	Yes	1	Not done	16	10	1	1	6	5.30337078651685	486	112	1.27	55	1814	1070	52	2
77	male	27.7551020408163	Yes	Yes	Yes	Yes	1	No	1	Not done	2	8	0	1	8	13.3529411764706	430	83	0.05	17	356	0	2	2
78	female	28.515625	No	No	No	Yes	0	No	0	Not done	8	7	0	1	4	4.48837209302326	298	75	0.06	34	336	NA	29	2
74	male	30.3870529651426	No	Yes	Yes	Yes	0	No	0	Not done	9	7	1	1	7	3.42276422764228	NA	65	0.2	66	1077	1620	9	2
73	female	29.296875	No	Yes	Yes	No	0	No	1	Not done	NA	1	1	0	2	10.4642857142857	245	101	13.1	310	304	1990	4	2
83	male	25.3934311203181	No	Yes	Yes	No	1	Yes	1	Not done	6	1	1	0	4	NA	NA	NA	NA	67	NA	2230	4	2
73	female	24.092970521542	No	Yes	Yes	No	0	No	1	Not done	15	10	1	0	3	6.37373737373737	293	63	16.1	317	800	3200	9	2
69	male	25.0828630296515	Yes	No	No	No	1	Yes	0	Not done	15	7	1	1	2	1.94117647058824	414	99	0.45	90	417	3990	16	2
50	male	24.2586884897439	No	Yes	Yes	Yes	1	Yes	1	Not done	15	9	1	1	2	8.80281690140845	286	110	0.04	55	194	720	5	2
74	male	28.3675236644868	Yes	Yes	Yes	No	0	Yes	0	Not done	NA	10	1	0	NA	NA	NA	NA	NA	NA	NA	4880	16	1
60	male	27.7008310249307	Yes	No	No	Yes	0	No	0	Not done	NA	5	1	1	NA	NA	NA	NA	NA	NA	NA	2320	18	1
47	female	32.6530612244898	No	No	No	No	NA	NA	NA	Not done	NA	10	1	0	NA	NA	NA	NA	NA	NA	NA	5670	14	0
88	male	31.9921713274869	Yes	Yes	Yes	Yes	1	Yes	0	Not done	3	21	0	0	2	17.6341463414634	266	155	0.16	36	189	1460	4	2
64	male	25.4268435296869	No	Yes	Yes	No	0	Yes	1	Not done	18	7	1	1	2	19.5254237288136	460	88	3.01	261	842	0	8	2
77	female	23.4906462585034	Yes	Yes	Yes	Yes	1	Yes	0	Not done	7	6	0	0	4	18.9846153846154	238	108	2.88	50	85	0	6	1
63	male	18.4163265306122	Yes	Yes	No	Yes	0	Yes	0	Not done	NA	2	0	0	2	9.77450980392157	NA	133	NA	44	NA	2040	7	2
68	male	24.5746691871456	No	No	No	No	1	No	0	Not done	12	8	1	0	2	11.3518518518519	560	121	0.09	31	290	0	2	2
66	male	23.2761743750755	No	Yes	No	No	1	No	0	Not done	4	4	1	0	6	20.175	198	92	0.3	68	169	0	5	2
92	female	22.3477820880418	No	Yes	Yes	No	0	Yes	0	Not done	9	5	1	1	4	11.188679245283	359	220	0.39	48	777	1560	5	1
59	male	37.2329777803197	No	Yes	Yes	Yes	0	Yes	1	Not done	13	6	1	1	5	9.8018018018018	970	88	NA	101	NA	1080	37	2
50	male	27.3796646836128	No	Yes	Yes	Yes	1	No	0	Not done	12	2	1	1	3	9.90825688073394	302	169	0.1	52	1001	2080	60	2
74	male	25.7116620752984	No	Yes	Yes	No	0	No	1	Not done	NA	4	1	1	3	11.1176470588235	400	95	NA	98	NA	NA	23	1
36	male	23.2005432322318	No	No	No	No	0	No	0	Not done	17	6	1	1	5	5.53719008264463	507	109	0.17	127	780	3760	8	2
46	male	22.4349872205769	No	No	No	Yes	1	No	0	Not done	15	4	0	1	5	3.51204819277108	541	96	0.1	115	1806	33790	9	2
52	female	NA	Yes	No	No	No	1	No	0	Not done	11	NA	1	1	4	1.19	206	60	0	8	125	501	3	2
75	female	25.7098337950139	No	Yes	Yes	Yes	0	No	1	Not done	9	12	1	1	3	2.75	367	87	0.2	47	322	1810	2	2
56	male	26.8786781349027	No	No	No	No	0	No	0	Not done	14	14	1	0	7	16.4	335	99	0.26	72	2550	1500	6	2
72	male	25.1487879227754	Yes	Yes	Yes	No	0	Yes	1	Not done	20	14	1	1	5	1.89473684210526	422	128	NA	105	NA	2020	18	1
59	male	26.3976912630149	No	No	No	Yes	0	No	0	Not done	17	14	1	1	3	6.82706766917293	387	72	NA	142	NA	1360	7	2
58	male	24.9134948096886	Yes	Yes	Yes	No	0	No	1	Not done	NA	NA	NA	NA	NA	NA	NA	NA	NA	NA	NA	NA	45	0
72	male	31.8877551020408	Yes	Yes	Yes	No	0	Yes	0	Not done	NA	NA	1	1	NA	NA	NA	NA	NA	NA	NA	2700	36	0
69	male	27.3356401384083	No	Yes	No	No	0	No	1	Not done	NA	10	0	0	NA	NA	NA	NA	NA	NA	NA	98540	26	1
34	female	NA	No	No	No	No	0	No	0	Not done	NA	7	1	1	2	10.8	263	46	NA	72	NA	1330	3	2
55	male	23.2716049382716	No	Yes	Yes	No	0	No	1	Not done	14	14	1	1	3	NA	354	93	NA	185	NA	NA	19	2
46	male	28.4055043555107	No	No	No	No	0	No	0	Done, susp	18	10	1	1	2	NA	NA	80	NA	193	NA	2160	10	2
72	male	23.3747260774288	No	Yes	No	No	1	Yes	0	Not done	17	8	1	1	4	9.90322580645161	432	88	2.71	201	1215	NA	3	2
69	male	32	Yes	Yes	No	No	0	Yes	0	Not done	7	1	1	0	2	5.1056338028169	NA	101	0.11	41	193	710	6	2
57	male	30.0551917412565	No	Yes	No	No	0	No	0	Done, susp	NA	10	1	1	NA	10.1206896551724	304	78	NA	39	1103	1020	7	2
52	male	32.2385010692968	No	No	No	Yes	1	No	0	Not done	14	9	1	1	3	9.49473684210526	400	94	0.2	115	1640	1770	4	2
64	female	19.9283645785703	Yes	No	No	No	1	No	0	Not done	21	7	0	1	2	51	453	80	NA	107	NA	2770	77	0
59	male	29.3877551020408	No	Yes	Yes	Yes	0	No	1	Done, susp	NA	8	1	1	5	7.8	462	80	NA	94	205	NA	62	2
69	female	27.681660899654	No	No	No	No	0	No	0	Not done	NA	7	1	1	2	8.2	316	95	0	119	448	NA	45	2
58	male	27.2885443057294	No	Yes	Yes	No	1	Yes	0	Not done	7	2	1	0	4	1.45098039215686	NA	63	0.07	55	219	0	2	2
73	male	31.6990701606086	No	No	No	Yes	0	No	0	Done, not susp	7	1	1	0	2	12.7777777777778	453	91	NA	52	NA	1600	9	2
39	male	27.6164625678576	No	Yes	Yes	No	0	No	1	Done, susp	NA	8	1	0	4	NA	823	78	NA	183	NA	3270	21	2
53	male	24.4575936883629	No	No	No	No	1	No	0	Not done	11	2	1	0	4	14.8333333333333	184	156	0.1	34	61	NA	3	2
68	male	28.9007794953098	Yes	No	No	No	0	No	0	Not done	19	9	1	0	4	NA	495	65	NA	85	NA	NA	16	2
77	male	28.7267877295578	Yes	Yes	Yes	Yes	1	No	1	Not done	4	5	1	1	6	13.5217391304348	196	79	0.08	109	982	880	3	2
64	female	27.9522497704316	No	No	No	No	0	No	0	Not done	11	9	1	1	4	2.76785714285714	NA	83	0.08	42	1062	499	8	2
64	male	NA	No	Yes	No	No	0	No	1	Not done	13	2	1	0	4	1.78899082568807	213	81	0.04	22	204	770	13	2
48	female	32.5670498084291	No	No	No	Yes	1	No	0	Not done	13	7	1	1	6	4.27710843373494	NA	89	NA	82	NA	940	12	2
49	male	27.210654407788	No	No	No	Yes	0	No	0	Not done	NA	7	1	1	NA	5.5	268	80	NA	73	NA	920	12	2
70	female	23.3698921745569	No	Yes	Yes	Yes	1	Yes	0	Not done	9	0	1	0	3	3.17343173431734	278	116	1.81	108	NA	620	6	1
63	female	26.4830119375574	Yes	Yes	Yes	No	0	No	1	Not done	9	10	1	1	2	NA	386	86	NA	251	375	1050	8	2
21	male	23.1481481481481	No	No	No	No	0	No	0	Not done	22	15	0	0	NA	NA	NA	NA	NA	NA	NA	5630	16	0
66	female	21.4421456488221	No	No	No	No	1	No	0	Not done	0	21	1	0	2	1.31034482758621	489	82	0.31	121	1196	3090	31	2
51	male	21.2200090538705	No	No	No	No	1	No	0	Not done	21	21	1	1	8	11.5	496	67	3.25	345	5980	3430	66	0
62	female	31.1418685121107	No	No	No	No	0	No	0	Not done	NA	7	1	0	4	NA	380	64	NA	141	NA	NA	35	0
71	male	23.9868703446535	No	No	No	Yes	0	No	0	Not done	12	5	1	1	1	3.04411764705882	283	69	0.1	100	676	780	67	0
54	female	22.038567493113	No	Yes	No	No	0	No	0	Not done	12	14	0	0	7	13.4626865671642	286	75	0.76	14	80	3300	36	2
38	male	25.2892695105909	Yes	No	No	No	1	No	0	Not done	11	2	1	1	2	46.1818181818182	280	83	0.75	95	376	1730	44	2
71	male	29.6296296296296	No	Yes	No	No	0	No	1	Not done	NA	14	1	0	NA	NA	NA	NA	NA	NA	NA	NA	46	2
63	male	28.6801110976935	No	Yes	Yes	No	0	No	1	Not done	NA	11	1	1	3	5.08333333333333	542	107	NA	214	NA	NA	48	1
50	male	32.5373472159348	No	No	No	No	0	No	0	Not done	NA	6	1	0	NA	9.31506849315068	386	126	NA	330	NA	3000	16	0
71	male	25.1620788606653	No	No	No	No	0	No	0	Not done	8	0	0	0	2	NA	NA	88	NA	NA	NA	2610	8	2
53	female	23.6873577408279	No	Yes	Yes	No	0	No	0	Not done	4	10	1	1	2	6.30769230769231	200	64	0.04	8	378	0	3	2
75	male	25.1952632905014	No	No	No	Yes	1	No	0	Not done	6	7	1	1	3	13.0408163265306	389	102	0.6	258	1181	NA	8	1
48	male	24.9307479224377	No	No	No	No	0	No	0	Not done	NA	14	1	1	5	NA	NA	NA	0.56	153	NA	3700	23	1
65	female	24.1671624033314	No	Yes	No	No	0	Yes	0	Not done	17	9	1	1	NA	NA	NA	NA	NA	NA	NA	8840	29	0
66	male	33.0294622803541	No	No	No	Yes	1	No	0	Done, susp	13	7	1	1	5	5.8	512	88	0.33	119	4054	760	73	0
40	male	28.4549638395792	No	No	No	No	0	No	0	Not done	12	18	1	1	8	8.81111111111111	335	88	0.14	76	534	3550	7	2
52	female	30.8396538474389	No	No	No	No	1	No	0	Not done	12	10	1	1	4	13.3142857142857	NA	94	7.87	58	1191	1590	5	2
69	female	27.9060223658562	No	Yes	No	Yes	1	Yes	1	Not done	3	21	1	1	3	13.4343434343434	NA	109	2.11	244	261	1020	5	2
31	male	19.7530864197531	No	No	No	No	0	No	0	Not done	NA	8	1	1	7	NA	NA	NA	NA	NA	NA	NA	33	2
69	female	22.03125	Yes	Yes	Yes	No	1	Yes	0	Not done	10	8	0	1	3	14.5098039215686	244	171	0.21	98	872	NA	7	2
63	male	38.2716049382716	No	Yes	Yes	No	0	No	1	Not done	NA	10	1	1	NA	NA	NA	NA	NA	NA	NA	5560	81	0
78	male	29.7469387755102	Yes	Yes	Yes	No	1	No	0	Not done	8	35	1	0	7	8.22641509433962	228	65	NA	129	289	837	12	2
70	female	20.8950617283951	No	Yes	No	Yes	0	Yes	1	Not done	NA	15	0	1	NA	7.99230769230769	323	NA	0	116.1	NA	NA	23	1
19	male	15.2249134948097	No	No	No	No	1	No	0	Not done	NA	0	1	0	8	11.945652173913	146	15	NA	11	NA	0	5	2
59	male	27.9555609225939	No	Yes	Yes	No	1	Yes	0	Not done	NA	3	NA	NA	NA	13.2	NA	70	NA	204	544	NA	24	2
75	male	25.2675386444709	Yes	Yes	Yes	No	0	Yes	0	Not done	3	9	0	1	NA	2.9	360	100	0.18	44	165	3850	9	2
60	male	22.3855814515155	No	No	No	No	0	No	0	Not done	NA	NA	NA	NA	NA	NA	NA	NA	NA	NA	NA	1580	28	0
66	male	22.3855814515155	Yes	No	No	No	1	No	0	Not done	9	NA	1	0	1	7.60714285714286	344	81	0.09	33	1393	1320	19	1
53	female	35.188246097337	No	No	No	Yes	0	No	0	Not done	10	10	0	1	3	8.4	438	64	0.06	46	195	NA	5	2
66	male	25.5533854166667	No	Yes	No	No	0	Yes	0	Not done	19	18	1	1	5	6.57364341085271	566	102	0.38	323	3795	6630	5	2
44	male	26.9939383081012	Yes	No	No	No	0	No	0	Not done	12	7	1	0	2	5.07843137254902	348	30	0.22	87	372	1660	3	2
72	female	48.7730528882792	Yes	Yes	Yes	No	1	No	0	Not done	21	49	1	1	5	14.9756097560976	435	72	0.14	248	2207	NA	32	0
50	female	27.0178206461329	No	Yes	No	No	1	Yes	1	Not done	NA	0	0	0	3	0.666666666666667	211	57	NA	16	181	200	8	2
58	female	21.6608996539792	No	Yes	No	No	0	Yes	1	Not done	NA	0	0	0	1	2.27777777777778	295	63	NA	27	897	NA	18	2
66	male	18.7037037037037	Yes	Yes	No	No	0	Yes	1	Done, not susp	NA	1	1	0	2	2.54545454545454	170	53	NA	13	342	300	57	2
